# Supplementary material for: A review of Solenysa spiders from Japan (Araneae, Linyphiidae), with a comment on the type species S. mellotteei Simon, 1894
Source: Zookeys. 2015 Feb 4;(481):39–56. doi: 10.3897/zookeys.481.8545 (PMC4319100; doi:10.3897/zookeys.481.8545)
Supplement: XML Treatment for Solenysa [file zookeys.481.8545-treatment1.xml]

<!DOCTYPE tp:taxon-treatment
  PUBLIC "-//TaxonX//DTD Taxonomic Treatment Publishing DTD v0 20100105//EN" "tax-treatment-NSO.dtd">
<tp:taxon-treatment xmlns:tp="http://www.plazi.org/taxpub"><tp:treatment-meta><kwd-group><label>Taxon classification</label><kwd><named-content content-type="kingdom">Animalia</named-content></kwd><kwd><named-content content-type="order">Araneae</named-content></kwd><kwd><named-content content-type="family">Linyphiidae</named-content></kwd></kwd-group><mixed-citation publication-type="journal"><person-group><name><surname>Wang</surname><given-names>Fang</given-names></name><name><surname>Ono</surname><given-names>Hirotsugu</given-names></name><name><surname>Tu</surname><given-names>Lihong</given-names></name></person-group><article-title>A review of <italic><tp:taxon-name><tp:taxon-name-part taxon-name-part-type="genus">Solenysa</tp:taxon-name-part></tp:taxon-name></italic> spiders from Japan (<tp:taxon-name><tp:taxon-name-part taxon-name-part-type="order">Araneae</tp:taxon-name-part></tp:taxon-name>, <tp:taxon-name><tp:taxon-name-part taxon-name-part-type="family">Linyphiidae</tp:taxon-name-part></tp:taxon-name>), with a comment on the type species <italic><tp:taxon-name><tp:taxon-name-part taxon-name-part-type="genus">S.</tp:taxon-name-part> <tp:taxon-name-part taxon-name-part-type="species">mellotteei</tp:taxon-name-part></tp:taxon-name></italic> Simon, 1894</article-title><source>Zookeys</source><day>4</day><month>2</month><year>2015</year><volume>2015</volume><issue>481</issue><fpage>39</fpage><lpage>56</lpage><pub-id pub-id-type="doi">10.3897/zookeys.481.8545</pub-id></mixed-citation></tp:treatment-meta><tp:nomenclature><tp:taxon-name>
                            <tp:taxon-name-part taxon-name-part-type="genus">Solenysa</tp:taxon-name-part>
                        </tp:taxon-name><tp:taxon-authority>Simon, 1894</tp:taxon-authority></tp:nomenclature><tp:treatment-sec sec-type="Type species"><title>Type species.</title><p><italic><tp:taxon-name><tp:taxon-name-part taxon-name-part-type="genus">Solenysa</tp:taxon-name-part> <tp:taxon-name-part taxon-name-part-type="species">mellotteei</tp:taxon-name-part></tp:taxon-name></italic> Simon, 1894.</p></tp:treatment-sec><tp:treatment-sec sec-type="Composition"><title>Composition.</title><p>Fourteen species including two new species: <italic><tp:taxon-name><tp:taxon-name-part taxon-name-part-type="genus">Solenysa</tp:taxon-name-part> <tp:taxon-name-part taxon-name-part-type="species">geumoensis</tp:taxon-name-part></tp:taxon-name></italic> Seo, 1996, <italic><tp:taxon-name><tp:taxon-name-part taxon-name-part-type="genus">Solenysa</tp:taxon-name-part> <tp:taxon-name-part taxon-name-part-type="species">lanyuensis</tp:taxon-name-part></tp:taxon-name></italic> Tu, 2011, <italic><tp:taxon-name><tp:taxon-name-part taxon-name-part-type="genus">Solenysa</tp:taxon-name-part> <tp:taxon-name-part taxon-name-part-type="species">longqiensis</tp:taxon-name-part></tp:taxon-name></italic> Li &amp; Song, 1992, <italic><tp:taxon-name><tp:taxon-name-part taxon-name-part-type="genus">Solenysa</tp:taxon-name-part> <tp:taxon-name-part taxon-name-part-type="species">macrodonta</tp:taxon-name-part></tp:taxon-name></italic> sp. n., <italic><tp:taxon-name><tp:taxon-name-part taxon-name-part-type="genus">Solenysa</tp:taxon-name-part> <tp:taxon-name-part taxon-name-part-type="species">mellotteei</tp:taxon-name-part></tp:taxon-name></italic> Simon, 1894, <italic><tp:taxon-name><tp:taxon-name-part taxon-name-part-type="genus">Solenysa</tp:taxon-name-part> <tp:taxon-name-part taxon-name-part-type="species">ogatai</tp:taxon-name-part></tp:taxon-name></italic> Ono, 2011, <italic><tp:taxon-name><tp:taxon-name-part taxon-name-part-type="genus">Solenysa</tp:taxon-name-part> <tp:taxon-name-part taxon-name-part-type="species">partibilis</tp:taxon-name-part></tp:taxon-name></italic> Tu, Ono &amp; Li, 2007, <italic><tp:taxon-name><tp:taxon-name-part taxon-name-part-type="genus">Solenysa</tp:taxon-name-part> <tp:taxon-name-part taxon-name-part-type="species">protrudens</tp:taxon-name-part></tp:taxon-name></italic> Gao, Zhu &amp; Sha, 1993, <italic><tp:taxon-name><tp:taxon-name-part taxon-name-part-type="genus">Solenysa</tp:taxon-name-part> <tp:taxon-name-part taxon-name-part-type="species">reflexilis</tp:taxon-name-part></tp:taxon-name></italic> Tu, Ono &amp; Li, 2007, <italic><tp:taxon-name><tp:taxon-name-part taxon-name-part-type="genus">Solenysa</tp:taxon-name-part> <tp:taxon-name-part taxon-name-part-type="species">retractilis</tp:taxon-name-part></tp:taxon-name></italic> Tu, 2011, <italic><tp:taxon-name><tp:taxon-name-part taxon-name-part-type="genus">Solenysa</tp:taxon-name-part> <tp:taxon-name-part taxon-name-part-type="species">tianmushana</tp:taxon-name-part></tp:taxon-name></italic> Tu, 2011, <italic><tp:taxon-name><tp:taxon-name-part taxon-name-part-type="genus">Solenysa</tp:taxon-name-part> <tp:taxon-name-part taxon-name-part-type="species">trunciformis</tp:taxon-name-part></tp:taxon-name></italic> sp. n., <italic><tp:taxon-name><tp:taxon-name-part taxon-name-part-type="genus">Solenysa</tp:taxon-name-part> <tp:taxon-name-part taxon-name-part-type="species">wulingensis</tp:taxon-name-part></tp:taxon-name></italic> Li &amp; Song, 1992 and <italic><tp:taxon-name><tp:taxon-name-part taxon-name-part-type="genus">Solenysa</tp:taxon-name-part> <tp:taxon-name-part taxon-name-part-type="species">yangmingshana</tp:taxon-name-part></tp:taxon-name></italic> Tu, 2011.</p></tp:treatment-sec><tp:treatment-sec sec-type="Diagnosis"><title>Diagnosis.</title><p><italic><tp:taxon-name><tp:taxon-name-part taxon-name-part-type="genus">Solenysa</tp:taxon-name-part></tp:taxon-name></italic> species can be distinguished from all other linyphiids by the four lobes at the sides of carapace, the rounded pits scattered on the carapace and the tubular-shaped petiole (Fig. <xref ref-type="fig" rid="F1">1A–B</xref>). Females are also diagnosed by the presence of a long membranous solenoid, connecting between the epigyne and the abdomen (Fig. <xref ref-type="fig" rid="F1">1D</xref>), males by the presence of <italic><tp:taxon-name><tp:taxon-name-part taxon-name-part-type="genus">Solenysa</tp:taxon-name-part></tp:taxon-name></italic> tegular triangle in male palp (Fig. <xref ref-type="fig" rid="F2">2A</xref>).</p><fig id="F1" position="float" orientation="portrait"><label>Figure 1.</label><caption><p><italic><tp:taxon-name><tp:taxon-name-part taxon-name-part-type="genus">Solenysa</tp:taxon-name-part> <tp:taxon-name-part taxon-name-part-type="species">trunciformis</tp:taxon-name-part></tp:taxon-name></italic> sp. n. (<bold>A–D</bold>) and <italic><tp:taxon-name><tp:taxon-name-part taxon-name-part-type="genus">Solenysa</tp:taxon-name-part> <tp:taxon-name-part taxon-name-part-type="species">partibilis</tp:taxon-name-part></tp:taxon-name></italic> (<bold>E</bold>). <bold>A</bold> male, dorsal <bold>B</bold> female, lateral <bold>C</bold> male palpal embolic division, ventral, arrows indicate two anterior protrusions of MTA <bold>D</bold> epigyne, dorsal <bold>E</bold> female, lateral in living state, showing non-functional state of epigyne. <bold>CO</bold> copulatory opening; <bold>CG</bold> copulatory groove; <bold>DP</bold> dorsal plate; <bold>DSA</bold> distal suprategular apophysis; <bold>E</bold> embolus; <bold>EC</bold> epigynal collar; <bold>FG</bold> fertilization groove; <bold>LC</bold> lamella characteristica; <bold>LC</bold><sub>1</sub> anterior LC branch; <bold>LC<sub>2</sub></bold> median LC branch; <bold>LC<sub>3</sub></bold> posterior LC branch; <bold>MTA</bold> median terminal apophysis; <bold>PTA</bold> posterior terminal apophysis; <bold>R</bold> radix; <bold>S</bold> spermatheca; <bold>SL</bold> solenoid. Photo of <italic><tp:taxon-name><tp:taxon-name-part taxon-name-part-type="genus">Solenysa</tp:taxon-name-part> <tp:taxon-name-part taxon-name-part-type="species">partibilis</tp:taxon-name-part></tp:taxon-name></italic> provided by Akihisa Andoh. [Scale bars: mm]</p></caption><graphic xmlns:xlink="http://www.w3.org/1999/xlink" xlink:href="zookeys-481-039-g001.jpg" position="float" orientation="portrait" xlink:type="simple" id="oo_38090.jpg"/></fig><fig id="F2" position="float" orientation="portrait"><label>Figure 2.</label><caption><p><italic><tp:taxon-name><tp:taxon-name-part taxon-name-part-type="genus">Solenysa</tp:taxon-name-part> <tp:taxon-name-part taxon-name-part-type="species">mellotteei</tp:taxon-name-part></tp:taxon-name></italic>. <bold>A</bold> male palp, retrolateral <bold>B</bold> ditto, ventral <bold>C</bold> anterior part of male abdomen, ventral, shows epiandrous fusules absent and smooth book lung cover <bold>D</bold> female palp, shows tarsus claw absent <bold>E</bold> male chelicera, ectal, shows stridulatory striae <bold>F</bold> female chelicerae. <bold>ATA</bold> anterior terminal apophysis; <bold>DSA</bold> distal suprategular apophysis; <bold>E</bold> embolus; <bold>LC</bold> lamella characteristica; <bold>LC<sub>1</sub></bold> anterior LC branch; <bold>LC<sub>2</sub></bold> median LC branch; <bold>LC<sub>3</sub></bold> posterior LC branch; <bold>MTA</bold> median terminal apophysis; <bold>P</bold> paracymbium; <bold>PBP</bold> probasal cymbial process; <bold>PTA</bold> posterior terminal apophysis; <bold>PTP</bold> proximal tibial process; <bold>RLP</bold> cymbial retrolateral process; <bold>STT</bold> <italic><tp:taxon-name><tp:taxon-name-part taxon-name-part-type="genus">Solenysa</tp:taxon-name-part></tp:taxon-name></italic> tegular triangle; <bold>T</bold> tegulum. [Scale bars: mm]</p></caption><graphic xmlns:xlink="http://www.w3.org/1999/xlink" xlink:href="zookeys-481-039-g002.jpg" position="float" orientation="portrait" xlink:type="simple" id="oo_38091.jpg"/></fig></tp:treatment-sec><tp:treatment-sec sec-type="Description"><title>Description.</title><p>See <xref ref-type="bibr" rid="B26">Tu and Li (2006)</xref> and <xref ref-type="bibr" rid="B28">Tu and Hormiga (2011)</xref>.</p></tp:treatment-sec><tp:treatment-sec sec-type="Distribution"><title>Distribution.</title><p>Japan, Chinese mainland, Taiwan, Korea.</p></tp:treatment-sec><tp:treatment-sec sec-type="Comments"><title>Comments.</title><p>The subfamily placement of <italic><tp:taxon-name><tp:taxon-name-part taxon-name-part-type="genus">Solenysa</tp:taxon-name-part></tp:taxon-name></italic> remains controversial as its complex type of male palp with well developed lamella characteristica and terminal apophysis is like those in <tp:taxon-name><tp:taxon-name-part taxon-name-part-type="subfamily">Micronetinae</tp:taxon-name-part></tp:taxon-name> Hull, 1920, but the simple type of epigyne is like those in <tp:taxon-name><tp:taxon-name-part taxon-name-part-type="subfamily">Erigoninae</tp:taxon-name-part></tp:taxon-name> Emerton, 1882. Based on the movable epigyne, <xref ref-type="bibr" rid="B15">Saaristo (2007)</xref> included it in his new subfamily <tp:taxon-name><tp:taxon-name-part taxon-name-part-type="subfamily">Ipainae</tp:taxon-name-part></tp:taxon-name> Saaristo, 2007. However, the results of a phylogenetic analysis of <tp:taxon-name><tp:taxon-name-part taxon-name-part-type="family">Linyphiidae</tp:taxon-name-part></tp:taxon-name> queried the monophyly of “ipaines”, and suggested that “micronetines” and erigonines form a monophyletic group (<xref ref-type="bibr" rid="B2">Arnedo et al. 2009</xref>). Furthermore, the results of a phylogenetic analysis of erigonines based on morphological data showed that all <italic><tp:taxon-name><tp:taxon-name-part taxon-name-part-type="genus">Solenysa</tp:taxon-name-part></tp:taxon-name></italic> species form a monophyly robustly supported by a long list of synapomorphies, and other synapomorphies suggested its close relationship with erigonines although its sister group remained unresolved (<xref ref-type="bibr" rid="B28">Tu and Hormiga 2011</xref>). Accordingly, the well-developed lamella characteristica and terminal apophysis in <italic><tp:taxon-name><tp:taxon-name-part taxon-name-part-type="genus">Solenysa</tp:taxon-name-part></tp:taxon-name></italic> should be regarded as homologous to those of “micronetines” and secondarily lost in erigonines; their simple type epigyne also derived from the complex type of “micronetines”. The morphology of solenoid in <italic><tp:taxon-name><tp:taxon-name-part taxon-name-part-type="genus">Solenysa</tp:taxon-name-part></tp:taxon-name></italic> is different from the extensive basal parts in <italic><tp:taxon-name><tp:taxon-name-part taxon-name-part-type="genus">Acanoides</tp:taxon-name-part> <tp:taxon-name-part taxon-name-part-type="species">beijingensis</tp:taxon-name-part></tp:taxon-name></italic> Sun, Marusik &amp; Tu, 2014 and <italic><tp:taxon-name><tp:taxon-name-part taxon-name-part-type="genus">Acanoides</tp:taxon-name-part> <tp:taxon-name-part taxon-name-part-type="species">hengshanensis</tp:taxon-name-part></tp:taxon-name></italic> (Chen &amp; Yin, 2000) (<xref ref-type="bibr" rid="B23">Sun et al. 2014</xref>: figs 4G, 5G), and in <italic><tp:taxon-name><tp:taxon-name-part taxon-name-part-type="genus">Wubanoides</tp:taxon-name-part> <tp:taxon-name-part taxon-name-part-type="species">uralensis</tp:taxon-name-part></tp:taxon-name></italic> (Pakhorukov, 1981), <italic><tp:taxon-name><tp:taxon-name-part taxon-name-part-type="genus">Epibellowia</tp:taxon-name-part> <tp:taxon-name-part taxon-name-part-type="species">enormita</tp:taxon-name-part></tp:taxon-name></italic> (Tanasevitch, 1988) and <italic><tp:taxon-name><tp:taxon-name-part taxon-name-part-type="genus">Epibellowia</tp:taxon-name-part> <tp:taxon-name-part taxon-name-part-type="species">septentrionalis</tp:taxon-name-part></tp:taxon-name></italic> (Oi, 1960) (<xref ref-type="bibr" rid="B25">Tanasevitch 1996</xref>: figs 7–9). Whether the movable epigyne has a single origin or independently evolved multiple times in linyphiids needs to be tested in future studies.</p><p>A phylogenetic analysis based on morphological data (<xref ref-type="bibr" rid="B28">Tu and Hormiga 2011</xref>) suggested that the twelve known <!--PageBreak--><!--PageBreak--><italic><tp:taxon-name><tp:taxon-name-part taxon-name-part-type="genus">Solenysa</tp:taxon-name-part></tp:taxon-name></italic> species are divided into four clades. Among them, the four species occurring in Japan formed a monophyletic clade, unambiguously supported by the following synapomorphies: the presences of hook shaped cymbial probasal process, half rounded <italic><tp:taxon-name><tp:taxon-name-part taxon-name-part-type="genus">Solenysa</tp:taxon-name-part></tp:taxon-name></italic> tegular triangle and copulatory grooves enter the spermathecae from the outer sides.</p></tp:treatment-sec><ref-list><ref id="B26"><mixed-citation xmlns:xlink="http://www.w3.org/1999/xlink" xlink:type="simple"><person-group><name name-style="western"><surname>Tu</surname><given-names>L</given-names></name><name name-style="western"><surname>Li</surname><given-names>S</given-names></name></person-group> (<year>2006</year>) <article-title>A review of the linyphiid spider genus <italic><tp:taxon-name><tp:taxon-name-part taxon-name-part-type="genus">Solenysa</tp:taxon-name-part></tp:taxon-name></italic> (<tp:taxon-name><tp:taxon-name-part taxon-name-part-type="order">Araneae</tp:taxon-name-part></tp:taxon-name>, <tp:taxon-name><tp:taxon-name-part taxon-name-part-type="family">Linyphiidae</tp:taxon-name-part></tp:taxon-name>).</article-title><source>Journal of Arachnology</source><volume>34</volume>: <fpage>87</fpage>–<lpage>97</lpage>. doi: <ext-link ext-link-type="doi" xlink:href="10.1636/H03-26.1" xlink:type="simple">10.1636/H03-26.1</ext-link></mixed-citation></ref><ref id="B28"><mixed-citation xmlns:xlink="http://www.w3.org/1999/xlink" xlink:type="simple"><person-group><name name-style="western"><surname>Tu</surname><given-names>L</given-names></name><name name-style="western"><surname>Hormiga</surname><given-names>G</given-names></name></person-group> (<year>2011</year>) <article-title>Phylogenetic analysis and revision of the linyphiid spider genus <italic><tp:taxon-name><tp:taxon-name-part taxon-name-part-type="genus">Solenysa</tp:taxon-name-part></tp:taxon-name></italic> (<tp:taxon-name><tp:taxon-name-part taxon-name-part-type="order">Araneae</tp:taxon-name-part></tp:taxon-name>: <tp:taxon-name><tp:taxon-name-part taxon-name-part-type="family">Linyphiidae</tp:taxon-name-part></tp:taxon-name>: <tp:taxon-name><tp:taxon-name-part taxon-name-part-type="subfamily">Erigoninae</tp:taxon-name-part></tp:taxon-name>).</article-title><source>Zoological Journal of the Linnean Society</source><volume>161</volume>: <fpage>484</fpage>–<lpage>530</lpage>. doi: <ext-link ext-link-type="doi" xlink:href="10.1111/j.1096-3642.2010.00640.x" xlink:type="simple">10.1111/j.1096-3642.2010.00640.x</ext-link></mixed-citation></ref><ref id="B15"><mixed-citation xmlns:xlink="http://www.w3.org/1999/xlink" xlink:type="simple"><person-group><name name-style="western"><surname>Saaristo</surname><given-names>MI</given-names></name></person-group> (<year>2007</year>) <article-title>A new subfamily of linyphiid spiders based on a new genus created for the <italic><tp:taxon-name><tp:taxon-name-part taxon-name-part-type="species">keyserlingi</tp:taxon-name-part></tp:taxon-name></italic>-group of the genus <italic><tp:taxon-name><tp:taxon-name-part taxon-name-part-type="genus">Lepthyphantes</tp:taxon-name-part></tp:taxon-name></italic> (<tp:taxon-name><tp:taxon-name-part taxon-name-part-type="order">Aranei</tp:taxon-name-part></tp:taxon-name>: <tp:taxon-name><tp:taxon-name-part taxon-name-part-type="family">Linyphiidae</tp:taxon-name-part></tp:taxon-name>).</article-title><source><tp:taxon-name><tp:taxon-name-part taxon-name-part-type="phylum">Arthropoda</tp:taxon-name-part></tp:taxon-name> Selecta</source><volume>16</volume>: <fpage>33</fpage>–<lpage>42</lpage>.</mixed-citation></ref><ref id="B2"><mixed-citation xmlns:xlink="http://www.w3.org/1999/xlink" xlink:type="simple"><person-group><name name-style="western"><surname>Arnedo</surname><given-names>MA</given-names></name><name name-style="western"><surname>Hormiga</surname><given-names>G</given-names></name><name name-style="western"><surname>Scharff</surname><given-names>N</given-names></name></person-group> (<year>2009</year>) <article-title>Higher-level phylogenetics of linyphiid spiders (<tp:taxon-name><tp:taxon-name-part taxon-name-part-type="order">Araneae</tp:taxon-name-part></tp:taxon-name>, <tp:taxon-name><tp:taxon-name-part taxon-name-part-type="family">Linyphiidae</tp:taxon-name-part></tp:taxon-name>) based on morphological and molecular evidence.</article-title><source>Cladistics</source><volume>25</volume>: <fpage>1</fpage>–<lpage>32</lpage>. doi: <ext-link ext-link-type="doi" xlink:href="10.1111/j.1096-0031.2009.00249.x" xlink:type="simple">10.1111/j.1096-0031.2009.00249.x</ext-link></mixed-citation></ref><ref id="B23"><mixed-citation xmlns:xlink="http://www.w3.org/1999/xlink" xlink:type="simple"><person-group><name name-style="western"><surname>Sun</surname><given-names>N</given-names></name><name name-style="western"><surname>Marusik</surname><given-names>YM</given-names></name><name name-style="western"><surname>Tu</surname><given-names>L</given-names></name></person-group> (<year>2014</year>) <article-title><italic><tp:taxon-name><tp:taxon-name-part taxon-name-part-type="genus">Acanoides</tp:taxon-name-part></tp:taxon-name></italic> gen. n., a new spider genus from China with a note on the taxonomic status of <italic><tp:taxon-name><tp:taxon-name-part taxon-name-part-type="genus">Acanthoneta</tp:taxon-name-part></tp:taxon-name></italic> Eskov &amp; Marusik, 1992 (<tp:taxon-name><tp:taxon-name-part taxon-name-part-type="order">Araneae</tp:taxon-name-part></tp:taxon-name>, <tp:taxon-name><tp:taxon-name-part taxon-name-part-type="family">Linyphiidae</tp:taxon-name-part></tp:taxon-name>, <tp:taxon-name><tp:taxon-name-part taxon-name-part-type="subfamily">Micronetinae</tp:taxon-name-part></tp:taxon-name>).</article-title><source>ZooKeys</source><volume>375</volume>: <fpage>75</fpage>–<lpage>99</lpage>. doi: <ext-link ext-link-type="doi" xlink:href="10.3897/zookeys.375.6116" xlink:type="simple">10.3897/zookeys.375.6116</ext-link></mixed-citation></ref><ref id="B25"><mixed-citation xmlns:xlink="http://www.w3.org/1999/xlink" xlink:type="simple"><person-group><name name-style="western"><surname>Tanasevitch</surname><given-names>AV</given-names></name></person-group> (<year>1996</year>) <article-title>Reassessment of the spider genus <italic><tp:taxon-name><tp:taxon-name-part taxon-name-part-type="genus">Wubanoides</tp:taxon-name-part></tp:taxon-name></italic> Eskov, 1986 (<tp:taxon-name><tp:taxon-name-part taxon-name-part-type="class">Arachnida</tp:taxon-name-part></tp:taxon-name>: <tp:taxon-name><tp:taxon-name-part taxon-name-part-type="order">Araneae</tp:taxon-name-part></tp:taxon-name>: <tp:taxon-name><tp:taxon-name-part taxon-name-part-type="family">Linyphiidae</tp:taxon-name-part></tp:taxon-name>).</article-title><source>Reichenbachia</source><volume>31</volume>: <fpage>123</fpage>–<lpage>129</lpage>.</mixed-citation></ref></ref-list></tp:taxon-treatment>
