# Supplementary material for: A review of Solenysa spiders from Japan (Araneae, Linyphiidae), with a comment on the type species S. mellotteei Simon, 1894
Source: Zookeys. 2015 Feb 4;(481):39–56. doi: 10.3897/zookeys.481.8545 (PMC4319100; doi:10.3897/zookeys.481.8545)
Supplement: XML Treatment for Solenysa mellotteei group [file zookeys.481.8545-treatment2.xml]

<!DOCTYPE tp:taxon-treatment
  PUBLIC "-//TaxonX//DTD Taxonomic Treatment Publishing DTD v0 20100105//EN" "tax-treatment-NSO.dtd">
<tp:taxon-treatment xmlns:tp="http://www.plazi.org/taxpub"><tp:treatment-meta><kwd-group><label>Taxon classification</label><kwd><named-content content-type="kingdom">Animalia</named-content></kwd><kwd><named-content content-type="order">Araneae</named-content></kwd><kwd><named-content content-type="family">Linyphiidae</named-content></kwd></kwd-group><mixed-citation publication-type="journal"><person-group><name><surname>Wang</surname><given-names>Fang</given-names></name><name><surname>Ono</surname><given-names>Hirotsugu</given-names></name><name><surname>Tu</surname><given-names>Lihong</given-names></name></person-group><article-title>A review of <italic><tp:taxon-name><tp:taxon-name-part taxon-name-part-type="genus">Solenysa</tp:taxon-name-part></tp:taxon-name></italic> spiders from Japan (<tp:taxon-name><tp:taxon-name-part taxon-name-part-type="order">Araneae</tp:taxon-name-part></tp:taxon-name>, <tp:taxon-name><tp:taxon-name-part taxon-name-part-type="family">Linyphiidae</tp:taxon-name-part></tp:taxon-name>), with a comment on the type species <italic><tp:taxon-name><tp:taxon-name-part taxon-name-part-type="genus">S.</tp:taxon-name-part> <tp:taxon-name-part taxon-name-part-type="species">mellotteei</tp:taxon-name-part></tp:taxon-name></italic> Simon, 1894</article-title><source>Zookeys</source><day>4</day><month>2</month><year>2015</year><volume>2015</volume><issue>481</issue><fpage>39</fpage><lpage>56</lpage><pub-id pub-id-type="doi">10.3897/zookeys.481.8545</pub-id></mixed-citation></tp:treatment-meta><tp:nomenclature><tp:taxon-name>
                            <tp:taxon-name-part taxon-name-part-type="genus">Solenysa</tp:taxon-name-part>
                            <tp:taxon-name-part taxon-name-part-type="species">mellotteei</tp:taxon-name-part>
                            <tp:taxon-name-part taxon-name-part-type="infrank">group</tp:taxon-name-part>
                        </tp:taxon-name><tp:taxon-authority>Tu &amp; Hormiga, 2011</tp:taxon-authority></tp:nomenclature><tp:treatment-sec sec-type="Composition"><title>Composition.</title><p>Six species: <italic><tp:taxon-name><tp:taxon-name-part taxon-name-part-type="genus">Solenysa</tp:taxon-name-part> <tp:taxon-name-part taxon-name-part-type="species">mellotteei</tp:taxon-name-part></tp:taxon-name></italic> Simon, 1894, <italic><tp:taxon-name><tp:taxon-name-part taxon-name-part-type="genus">Solenysa</tp:taxon-name-part> <tp:taxon-name-part taxon-name-part-type="species">macrodonta</tp:taxon-name-part></tp:taxon-name></italic> sp. n., <italic><tp:taxon-name><tp:taxon-name-part taxon-name-part-type="genus">Solenysa</tp:taxon-name-part> <tp:taxon-name-part taxon-name-part-type="species">ogatai</tp:taxon-name-part></tp:taxon-name></italic> Ono, 2011, <italic><tp:taxon-name><tp:taxon-name-part taxon-name-part-type="genus">Solenysa</tp:taxon-name-part> <tp:taxon-name-part taxon-name-part-type="species">partibilis</tp:taxon-name-part></tp:taxon-name></italic> Tu, Ono &amp; Li, 2007, <italic><tp:taxon-name><tp:taxon-name-part taxon-name-part-type="genus">Solenysa</tp:taxon-name-part> <tp:taxon-name-part taxon-name-part-type="species">reflexilis</tp:taxon-name-part></tp:taxon-name></italic> Tu, Ono &amp; Li, 2007 and <italic><tp:taxon-name><tp:taxon-name-part taxon-name-part-type="genus">Solenysa</tp:taxon-name-part> <tp:taxon-name-part taxon-name-part-type="species">trunciformis</tp:taxon-name-part></tp:taxon-name></italic> sp. n.</p></tp:treatment-sec><tp:treatment-sec sec-type="Diagnosis"><title>Diagnosis.</title><p>Males of <italic><tp:taxon-name><tp:taxon-name-part taxon-name-part-type="genus">Solenysa</tp:taxon-name-part> <tp:taxon-name-part taxon-name-part-type="species">mellotteei</tp:taxon-name-part></tp:taxon-name></italic> group are distinguished from all other three groups by the spiral plate-shaped embolus (Fig. <xref ref-type="fig" rid="F3">3E</xref>), the hook-shaped cymbial probasal process and by the half rounded <italic><tp:taxon-name><tp:taxon-name-part taxon-name-part-type="genus">Solenysa</tp:taxon-name-part></tp:taxon-name></italic> tegular triangle (Fig. <xref ref-type="fig" rid="F2">2A</xref>). Females are characterized by the dorsoventrally folded solenoid (Figs <xref ref-type="fig" rid="F4">4C</xref>, <xref ref-type="fig" rid="F5">5C</xref>), the spherical spermathecae and the pocket shaped copulatory grooves entering the spermathecae from the outer sides (Fig. <xref ref-type="fig" rid="F1">1D</xref>).</p><fig id="F3" position="float" orientation="portrait"><label>Figure 3.</label><caption><p>Male palpal embolic division. <bold>A</bold> <italic><tp:taxon-name><tp:taxon-name-part taxon-name-part-type="genus">Solenysa</tp:taxon-name-part> <tp:taxon-name-part taxon-name-part-type="species">macrodonta</tp:taxon-name-part></tp:taxon-name></italic> sp. n., ventral, arrow indicates central tooth <bold>B</bold> <italic><tp:taxon-name><tp:taxon-name-part taxon-name-part-type="genus">Solenysa</tp:taxon-name-part> <tp:taxon-name-part taxon-name-part-type="species">trunciformis</tp:taxon-name-part></tp:taxon-name></italic> sp. n., ventral, arrows indicate central tooth and two anterior protrusions of MTA <bold>C</bold> <italic><tp:taxon-name><tp:taxon-name-part taxon-name-part-type="genus">Solenysa</tp:taxon-name-part> <tp:taxon-name-part taxon-name-part-type="species">ogatai</tp:taxon-name-part></tp:taxon-name></italic>, ventral <bold>D</bold> <italic><tp:taxon-name><tp:taxon-name-part taxon-name-part-type="genus">Solenysa</tp:taxon-name-part> <tp:taxon-name-part taxon-name-part-type="species">partibilis</tp:taxon-name-part></tp:taxon-name></italic>, ventral <bold>E</bold> <italic><tp:taxon-name><tp:taxon-name-part taxon-name-part-type="genus">Solenysa</tp:taxon-name-part> <tp:taxon-name-part taxon-name-part-type="species">ogatai</tp:taxon-name-part></tp:taxon-name></italic>, anterior <bold>F</bold> <italic><tp:taxon-name><tp:taxon-name-part taxon-name-part-type="genus">Solenysa</tp:taxon-name-part> <tp:taxon-name-part taxon-name-part-type="species">partibilis</tp:taxon-name-part></tp:taxon-name></italic>, anterior. <bold>ATA</bold> anterior terminal apophysis; <bold>DSA</bold> distal suprategular apophysis; <bold>E</bold> embolus; <bold>LC</bold> lamella characteristica; <bold>LC<sub>1</sub></bold> anterior LC branch; <bold>LC<sub>2</sub></bold> median LC branch; <bold>LC<sub>3</sub></bold> posterior LC branch; <bold>MTA</bold> median terminal apophysis; <bold>PTA</bold> posterior terminal apophysis; <bold>STT</bold> <italic><tp:taxon-name><tp:taxon-name-part taxon-name-part-type="genus">Solenysa</tp:taxon-name-part></tp:taxon-name></italic> tegular triangle. [Scale bars: mm]</p></caption><graphic xmlns:xlink="http://www.w3.org/1999/xlink" xlink:href="zookeys-481-039-g003.jpg" position="float" orientation="portrait" xlink:type="simple" id="oo_38092.jpg"/></fig><fig id="F4" position="float" orientation="portrait"><label>Figure 4.</label><caption><p>Epigyne. <italic><tp:taxon-name><tp:taxon-name-part taxon-name-part-type="genus">Solenysa</tp:taxon-name-part> <tp:taxon-name-part taxon-name-part-type="species">mellotteei</tp:taxon-name-part></tp:taxon-name></italic> (<bold>A</bold>–<bold>B</bold>), <italic><tp:taxon-name><tp:taxon-name-part taxon-name-part-type="genus">Solenysa</tp:taxon-name-part> <tp:taxon-name-part taxon-name-part-type="species">macrodonta</tp:taxon-name-part></tp:taxon-name></italic> sp. n. (<bold>C</bold>–<bold>D</bold>), <italic><tp:taxon-name><tp:taxon-name-part taxon-name-part-type="genus">Solenysa</tp:taxon-name-part> <tp:taxon-name-part taxon-name-part-type="species">reflexilis</tp:taxon-name-part></tp:taxon-name></italic> (<bold>E–F</bold>). <bold>A, C, E</bold> ventral, <bold>A</bold> with epigynal collar removed <bold>B, D, F</bold> dorsal. <bold>CO</bold> copulatory opening; <bold>DP</bold> dorsal plate; <bold>EC</bold> epigynal collar; <bold>FG</bold> fertilization groove; <bold>VP</bold> ventral plate; <bold>SL</bold> solenoid. [Scale bars: mm]</p></caption><graphic xmlns:xlink="http://www.w3.org/1999/xlink" xlink:href="zookeys-481-039-g004.jpg" position="float" orientation="portrait" xlink:type="simple" id="oo_38093.jpg"/></fig><fig id="F5" position="float" orientation="portrait"><label>Figure 5.</label><caption><p>Epigyne. <italic><tp:taxon-name><tp:taxon-name-part taxon-name-part-type="genus">Solenysa</tp:taxon-name-part> <tp:taxon-name-part taxon-name-part-type="species">ogatai</tp:taxon-name-part></tp:taxon-name></italic> (<bold>A–B</bold>), <italic><tp:taxon-name><tp:taxon-name-part taxon-name-part-type="genus">Solenysa</tp:taxon-name-part> <tp:taxon-name-part taxon-name-part-type="species">partibilis</tp:taxon-name-part></tp:taxon-name></italic> (<bold>C–D</bold>), <italic><tp:taxon-name><tp:taxon-name-part taxon-name-part-type="genus">Solenysa</tp:taxon-name-part> <tp:taxon-name-part taxon-name-part-type="species">trunciformis</tp:taxon-name-part></tp:taxon-name></italic> sp. n. (<bold>E–F</bold>). <bold>A, C</bold> ventral <bold>B, D, F</bold>, dorsal <bold>E</bold> lateral, with solenoid artificially loosened. <bold>CO</bold> copulatory opening; <bold>DP</bold> dorsal plate; <bold>EC</bold> epigynal collar; <bold>FG</bold> fertilization groove; <bold>VP</bold> ventral plate; <bold>SL</bold> solenoid. [Scale bars: mm]</p></caption><graphic xmlns:xlink="http://www.w3.org/1999/xlink" xlink:href="zookeys-481-039-g005.jpg" position="float" orientation="portrait" xlink:type="simple" id="oo_38094.jpg"/></fig></tp:treatment-sec><tp:treatment-sec sec-type="Description"><title>Description.</title><p>All <italic><tp:taxon-name><tp:taxon-name-part taxon-name-part-type="genus">Solenysa</tp:taxon-name-part></tp:taxon-name></italic> species have quite uniform somatic morphology. Somatic characters as in the genus description (see also <xref ref-type="bibr" rid="B26">Tu and Li 2006</xref>, <xref ref-type="bibr" rid="B28">Tu and Hormiga 2011</xref>).</p><p>Male palp (Fig. <xref ref-type="fig" rid="F2">2A–B</xref>). Tibia twice as long as patella, with proximal process furnished by two long bristles. Cymbium with hook-like proximal process and small retrolateral process, forming articulation with proximal arm of U-shaped paracymbium. Tegulum with half rounded <italic><tp:taxon-name><tp:taxon-name-part taxon-name-part-type="genus">Solenysa</tp:taxon-name-part></tp:taxon-name></italic> tegular triangle and stout distal suprategular apophysis. Embolic division (Fig. <xref ref-type="fig" rid="F6">6</xref>): embolus spiral plate shaped with two apophyses, one at outer margin, and one distally (Fig. <xref ref-type="fig" rid="F3">3E</xref>). Radix embedded within membranous area connecting terminal apophysis and lamella characteristica (Figs <xref ref-type="fig" rid="F1">1C</xref>, <xref ref-type="fig" rid="F2">2B</xref>). Terminal apophysis divided into three parts, with median one as enlarged sclerite. Lamella characteristica with three well-developed branches, anterior branch (LC<sub>1</sub>) stout and extending forward, following embolus trajectory; median one (LC<sub>2</sub>) long and slender, dragging backwards and pointing forward, bifid in some species (Fig. <xref ref-type="fig" rid="F3">3A</xref>); posterior one (LC<sub>3</sub>) sharp and strongly sclerotized, bifid in some species (Fig. <xref ref-type="fig" rid="F3">3B</xref>).</p><fig id="F6" position="float" orientation="portrait"><label>Figure 6.</label><caption><p>Male palpal embolic division, ventral. <bold>A</bold> <italic><tp:taxon-name><tp:taxon-name-part taxon-name-part-type="genus">Solenysa</tp:taxon-name-part> <tp:taxon-name-part taxon-name-part-type="species">mellotteei</tp:taxon-name-part></tp:taxon-name></italic> <bold>B</bold> <italic><tp:taxon-name><tp:taxon-name-part taxon-name-part-type="genus">Solenysa</tp:taxon-name-part> <tp:taxon-name-part taxon-name-part-type="species">macrodonta</tp:taxon-name-part></tp:taxon-name></italic> sp. n., arrows indicate central tooth <bold>C</bold> <italic><tp:taxon-name><tp:taxon-name-part taxon-name-part-type="genus">Solenysa</tp:taxon-name-part> <tp:taxon-name-part taxon-name-part-type="species">partibilis</tp:taxon-name-part></tp:taxon-name></italic> <bold>D</bold> <italic><tp:taxon-name><tp:taxon-name-part taxon-name-part-type="genus">Solenysa</tp:taxon-name-part> <tp:taxon-name-part taxon-name-part-type="species">ogatai</tp:taxon-name-part></tp:taxon-name></italic> <bold>E</bold> <italic><tp:taxon-name><tp:taxon-name-part taxon-name-part-type="genus">Solenysa</tp:taxon-name-part> <tp:taxon-name-part taxon-name-part-type="species">reflexilis</tp:taxon-name-part></tp:taxon-name></italic>, arrows indicate two anterior protrusions <bold>F</bold> <italic><tp:taxon-name><tp:taxon-name-part taxon-name-part-type="genus">Solenysa</tp:taxon-name-part> <tp:taxon-name-part taxon-name-part-type="species">trunciformis</tp:taxon-name-part></tp:taxon-name></italic> sp. n., arrows indicate central tooth and two anterior protrusions of MTA. <bold>ATA</bold> anterior terminal apophysis; <bold>E</bold> embolus; <bold>LC</bold> lamella characteristica; <bold>LC<sub>1</sub></bold> anterior LC branch; <bold>LC<sub>2</sub></bold> median LC branch; <bold>LC<sub>3</sub></bold> posterior LC branch; <bold>MTA</bold> median terminal apophysis; <bold>PTA</bold> posterior terminal apophysis; <bold>STT</bold> <italic><tp:taxon-name><tp:taxon-name-part taxon-name-part-type="genus">Solenysa</tp:taxon-name-part></tp:taxon-name></italic> tegular triangle. [Scale bars: mm]</p></caption><graphic xmlns:xlink="http://www.w3.org/1999/xlink" xlink:href="zookeys-481-039-g006.jpg" position="float" orientation="portrait" xlink:type="simple" id="oo_38095.jpg"/></fig><p>Epigyne (Figs <xref ref-type="fig" rid="F1">1D</xref>, <xref ref-type="fig" rid="F4">4A–B</xref>). Strongly sclerotized box-shaped, having a well-developed epigynal collar at anterior part connecting with solenoid. Solenoid flexible, dorsoventrally folded (Fig. <xref ref-type="fig" rid="F5">5C</xref>) in non-functional stage, holding epigyne up (Fig. <xref ref-type="fig" rid="F1">1E</xref>). Spermathecae large spherical. Copulatory openings as a pair of crescent shaped slits hidden on dorsal surface. Copulatory grooves enlarged into half round pocket-shaped, matching to spiral plate-shaped embolus, entering spermathecae outboard. Fertilization grooves convergent, extending forward.</p></tp:treatment-sec><tp:treatment-sec sec-type="Distribution"><title>Distribution.</title><p>Japan (Honshu, Shikoku, Kyushu, Fig. <xref ref-type="fig" rid="F7">7</xref>).</p><fig id="F7" position="float" orientation="portrait"><label>Figure 7.</label><caption><p>Collecting locations of <italic><tp:taxon-name><tp:taxon-name-part taxon-name-part-type="genus">Solenysa</tp:taxon-name-part></tp:taxon-name></italic> species from Japan. <styled-content style="color:#C63266;">●</styled-content> <italic><tp:taxon-name><tp:taxon-name-part taxon-name-part-type="genus">Solenysa</tp:taxon-name-part> <tp:taxon-name-part taxon-name-part-type="species">mellotteei</tp:taxon-name-part></tp:taxon-name></italic> <styled-content style="color:#E3161B;">□</styled-content> <italic><tp:taxon-name><tp:taxon-name-part taxon-name-part-type="genus">Solenysa</tp:taxon-name-part> <tp:taxon-name-part taxon-name-part-type="species">macrodonta</tp:taxon-name-part></tp:taxon-name></italic> sp. n. <styled-content style="color:#C59726;">▲</styled-content> <italic><tp:taxon-name><tp:taxon-name-part taxon-name-part-type="genus">Solenysa</tp:taxon-name-part> <tp:taxon-name-part taxon-name-part-type="species">ogatai</tp:taxon-name-part></tp:taxon-name></italic> <styled-content style="color:#75BE3C;">△</styled-content> <italic><tp:taxon-name><tp:taxon-name-part taxon-name-part-type="genus">Solenysa</tp:taxon-name-part> <tp:taxon-name-part taxon-name-part-type="species">partibilis</tp:taxon-name-part></tp:taxon-name></italic> <styled-content style="color:#EFA9CB;">○</styled-content> <italic><tp:taxon-name><tp:taxon-name-part taxon-name-part-type="genus">Solenysa</tp:taxon-name-part> <tp:taxon-name-part taxon-name-part-type="species">reflexilis</tp:taxon-name-part></tp:taxon-name></italic> <styled-content style="color:#3F55A7;">■</styled-content> <italic><tp:taxon-name><tp:taxon-name-part taxon-name-part-type="genus">Solenysa</tp:taxon-name-part> <tp:taxon-name-part taxon-name-part-type="species">trunciformis</tp:taxon-name-part></tp:taxon-name></italic> sp. n. <styled-content style="color:#262627;">★</styled-content> type locality of <italic><tp:taxon-name><tp:taxon-name-part taxon-name-part-type="genus">Solenysa</tp:taxon-name-part> <tp:taxon-name-part taxon-name-part-type="species">mellotteei</tp:taxon-name-part></tp:taxon-name></italic>.</p></caption><graphic xmlns:xlink="http://www.w3.org/1999/xlink" xlink:href="zookeys-481-039-g007.jpg" position="float" orientation="portrait" xlink:type="simple" id="oo_38096.jpg"/></fig><!--PageBreak--></tp:treatment-sec><tp:treatment-sec><!--Section generated to contain objects referenced in tp:taxon-treatment.--><fig id="F2" position="float" orientation="portrait"><label>Figure 2.</label><caption><p><italic><tp:taxon-name><tp:taxon-name-part taxon-name-part-type="genus">Solenysa</tp:taxon-name-part> <tp:taxon-name-part taxon-name-part-type="species">mellotteei</tp:taxon-name-part></tp:taxon-name></italic>. <bold>A</bold> male palp, retrolateral <bold>B</bold> ditto, ventral <bold>C</bold> anterior part of male abdomen, ventral, shows epiandrous fusules absent and smooth book lung cover <bold>D</bold> female palp, shows tarsus claw absent <bold>E</bold> male chelicera, ectal, shows stridulatory striae <bold>F</bold> female chelicerae. <bold>ATA</bold> anterior terminal apophysis; <bold>DSA</bold> distal suprategular apophysis; <bold>E</bold> embolus; <bold>LC</bold> lamella characteristica; <bold>LC<sub>1</sub></bold> anterior LC branch; <bold>LC<sub>2</sub></bold> median LC branch; <bold>LC<sub>3</sub></bold> posterior LC branch; <bold>MTA</bold> median terminal apophysis; <bold>P</bold> paracymbium; <bold>PBP</bold> probasal cymbial process; <bold>PTA</bold> posterior terminal apophysis; <bold>PTP</bold> proximal tibial process; <bold>RLP</bold> cymbial retrolateral process; <bold>STT</bold> <italic><tp:taxon-name><tp:taxon-name-part taxon-name-part-type="genus">Solenysa</tp:taxon-name-part></tp:taxon-name></italic> tegular triangle; <bold>T</bold> tegulum. [Scale bars: mm]</p></caption><graphic xmlns:xlink="http://www.w3.org/1999/xlink" xlink:href="zookeys-481-039-g002.jpg" position="float" orientation="portrait" xlink:type="simple" id="oo_38091.jpg"/></fig><fig id="F1" position="float" orientation="portrait"><label>Figure 1.</label><caption><p><italic><tp:taxon-name><tp:taxon-name-part taxon-name-part-type="genus">Solenysa</tp:taxon-name-part> <tp:taxon-name-part taxon-name-part-type="species">trunciformis</tp:taxon-name-part></tp:taxon-name></italic> sp. n. (<bold>A–D</bold>) and <italic><tp:taxon-name><tp:taxon-name-part taxon-name-part-type="genus">Solenysa</tp:taxon-name-part> <tp:taxon-name-part taxon-name-part-type="species">partibilis</tp:taxon-name-part></tp:taxon-name></italic> (<bold>E</bold>). <bold>A</bold> male, dorsal <bold>B</bold> female, lateral <bold>C</bold> male palpal embolic division, ventral, arrows indicate two anterior protrusions of MTA <bold>D</bold> epigyne, dorsal <bold>E</bold> female, lateral in living state, showing non-functional state of epigyne. <bold>CO</bold> copulatory opening; <bold>CG</bold> copulatory groove; <bold>DP</bold> dorsal plate; <bold>DSA</bold> distal suprategular apophysis; <bold>E</bold> embolus; <bold>EC</bold> epigynal collar; <bold>FG</bold> fertilization groove; <bold>LC</bold> lamella characteristica; <bold>LC</bold><sub>1</sub> anterior LC branch; <bold>LC<sub>2</sub></bold> median LC branch; <bold>LC<sub>3</sub></bold> posterior LC branch; <bold>MTA</bold> median terminal apophysis; <bold>PTA</bold> posterior terminal apophysis; <bold>R</bold> radix; <bold>S</bold> spermatheca; <bold>SL</bold> solenoid. Photo of <italic><tp:taxon-name><tp:taxon-name-part taxon-name-part-type="genus">Solenysa</tp:taxon-name-part> <tp:taxon-name-part taxon-name-part-type="species">partibilis</tp:taxon-name-part></tp:taxon-name></italic> provided by Akihisa Andoh. [Scale bars: mm]</p></caption><graphic xmlns:xlink="http://www.w3.org/1999/xlink" xlink:href="zookeys-481-039-g001.jpg" position="float" orientation="portrait" xlink:type="simple" id="oo_38090.jpg"/></fig></tp:treatment-sec><ref-list><ref id="B26"><mixed-citation xmlns:xlink="http://www.w3.org/1999/xlink" xlink:type="simple"><person-group><name name-style="western"><surname>Tu</surname><given-names>L</given-names></name><name name-style="western"><surname>Li</surname><given-names>S</given-names></name></person-group> (<year>2006</year>) <article-title>A review of the linyphiid spider genus <italic><tp:taxon-name><tp:taxon-name-part taxon-name-part-type="genus">Solenysa</tp:taxon-name-part></tp:taxon-name></italic> (<tp:taxon-name><tp:taxon-name-part taxon-name-part-type="order">Araneae</tp:taxon-name-part></tp:taxon-name>, <tp:taxon-name><tp:taxon-name-part taxon-name-part-type="family">Linyphiidae</tp:taxon-name-part></tp:taxon-name>).</article-title><source>Journal of Arachnology</source><volume>34</volume>: <fpage>87</fpage>–<lpage>97</lpage>. doi: <ext-link ext-link-type="doi" xlink:href="10.1636/H03-26.1" xlink:type="simple">10.1636/H03-26.1</ext-link></mixed-citation></ref><ref id="B28"><mixed-citation xmlns:xlink="http://www.w3.org/1999/xlink" xlink:type="simple"><person-group><name name-style="western"><surname>Tu</surname><given-names>L</given-names></name><name name-style="western"><surname>Hormiga</surname><given-names>G</given-names></name></person-group> (<year>2011</year>) <article-title>Phylogenetic analysis and revision of the linyphiid spider genus <italic><tp:taxon-name><tp:taxon-name-part taxon-name-part-type="genus">Solenysa</tp:taxon-name-part></tp:taxon-name></italic> (<tp:taxon-name><tp:taxon-name-part taxon-name-part-type="order">Araneae</tp:taxon-name-part></tp:taxon-name>: <tp:taxon-name><tp:taxon-name-part taxon-name-part-type="family">Linyphiidae</tp:taxon-name-part></tp:taxon-name>: <tp:taxon-name><tp:taxon-name-part taxon-name-part-type="subfamily">Erigoninae</tp:taxon-name-part></tp:taxon-name>).</article-title><source>Zoological Journal of the Linnean Society</source><volume>161</volume>: <fpage>484</fpage>–<lpage>530</lpage>. doi: <ext-link ext-link-type="doi" xlink:href="10.1111/j.1096-3642.2010.00640.x" xlink:type="simple">10.1111/j.1096-3642.2010.00640.x</ext-link></mixed-citation></ref></ref-list></tp:taxon-treatment>
