# Supplementary material for: A review of Solenysa spiders from Japan (Araneae, Linyphiidae), with a comment on the type species S. mellotteei Simon, 1894
Source: Zookeys. 2015 Feb 4;(481):39–56. doi: 10.3897/zookeys.481.8545 (PMC4319100; doi:10.3897/zookeys.481.8545)
Supplement: XML Treatment for Solenysa mellotteei [file zookeys.481.8545-treatment3.xml]

<!DOCTYPE tp:taxon-treatment
  PUBLIC "-//TaxonX//DTD Taxonomic Treatment Publishing DTD v0 20100105//EN" "tax-treatment-NSO.dtd">
<tp:taxon-treatment xmlns:tp="http://www.plazi.org/taxpub"><tp:treatment-meta><kwd-group><label>Taxon classification</label><kwd><named-content content-type="kingdom">Animalia</named-content></kwd><kwd><named-content content-type="order">Araneae</named-content></kwd><kwd><named-content content-type="family">Linyphiidae</named-content></kwd></kwd-group><mixed-citation publication-type="journal"><person-group><name><surname>Wang</surname><given-names>Fang</given-names></name><name><surname>Ono</surname><given-names>Hirotsugu</given-names></name><name><surname>Tu</surname><given-names>Lihong</given-names></name></person-group><article-title>A review of <italic><tp:taxon-name><tp:taxon-name-part taxon-name-part-type="genus">Solenysa</tp:taxon-name-part></tp:taxon-name></italic> spiders from Japan (<tp:taxon-name><tp:taxon-name-part taxon-name-part-type="order">Araneae</tp:taxon-name-part></tp:taxon-name>, <tp:taxon-name><tp:taxon-name-part taxon-name-part-type="family">Linyphiidae</tp:taxon-name-part></tp:taxon-name>), with a comment on the type species <italic><tp:taxon-name><tp:taxon-name-part taxon-name-part-type="genus">S.</tp:taxon-name-part> <tp:taxon-name-part taxon-name-part-type="species">mellotteei</tp:taxon-name-part></tp:taxon-name></italic> Simon, 1894</article-title><source>Zookeys</source><day>4</day><month>2</month><year>2015</year><volume>2015</volume><issue>481</issue><fpage>39</fpage><lpage>56</lpage><pub-id pub-id-type="doi">10.3897/zookeys.481.8545</pub-id></mixed-citation></tp:treatment-meta><tp:nomenclature><tp:taxon-name>
                            <tp:taxon-name-part taxon-name-part-type="genus">Solenysa</tp:taxon-name-part>
                            <tp:taxon-name-part taxon-name-part-type="species">mellotteei</tp:taxon-name-part>
                        </tp:taxon-name><tp:taxon-authority>Simon, 1894</tp:taxon-authority><xref ref-type="fig" rid="F2">Figs 2</xref><xref ref-type="fig" rid="F4">, 4A–B</xref><xref ref-type="fig" rid="F6">, 6A</xref><tp:nomenclature-citation-list><tp:nomenclature-citation><tp:taxon-name><tp:taxon-name-part taxon-name-part-type="genus">Solenysa</tp:taxon-name-part> <tp:taxon-name-part taxon-name-part-type="species">mellottei</tp:taxon-name-part></tp:taxon-name><comment> Simon, 1894: 677; <xref ref-type="bibr" rid="B9">Lee et al. 2004</xref>: 100; <xref ref-type="bibr" rid="B14">Ono et al. 2009</xref>: 330, figs 1087–1091.</comment></tp:nomenclature-citation><tp:nomenclature-citation><tp:taxon-name><tp:taxon-name-part taxon-name-part-type="genus">Solenysa</tp:taxon-name-part> <tp:taxon-name-part taxon-name-part-type="species">mellotteei</tp:taxon-name-part></tp:taxon-name><comment>: <xref ref-type="bibr" rid="B29">Yaginuma 1986</xref>: 78, fig. 42.2; <xref ref-type="bibr" rid="B8">Irie and Saito 1987</xref>: 23, fig. 21; <xref ref-type="bibr" rid="B3">Chikuni 1989</xref>: 56, fig. 48.</comment></tp:nomenclature-citation><tp:nomenclature-citation><tp:taxon-name><tp:taxon-name-part taxon-name-part-type="genus">Solenysa</tp:taxon-name-part> <tp:taxon-name-part taxon-name-part-type="species">akihisai</tp:taxon-name-part></tp:taxon-name><comment>: <xref ref-type="bibr" rid="B28">Tu and Hormiga 2011</xref>: 499, fig. 8A–I.</comment></tp:nomenclature-citation></tp:nomenclature-citation-list></tp:nomenclature><tp:treatment-sec sec-type="Material examined"><title>Material examined.</title><p>1♂ and 1♀ (NSMT-Ar 11154), Japan, Honshu, Kanagawa Prefecture, Kawasaki-shi, Asao-ku, Kurokawa, <named-content xmlns:xlink="http://www.w3.org/1999/xlink" content-type="dwc:verbatimCoordinates" xlink:type="simple">35°32'N, 139°43'E</named-content>, 15 Nov. 1997, coll. Mitsuru Ban; 1♂ and 2♀♀, Japan, Honshu, Tokyo, Hachioji, <named-content xmlns:xlink="http://www.w3.org/1999/xlink" content-type="dwc:verbatimCoordinates" xlink:type="simple">35°42'N, 139°18'E</named-content>, 20 Dec. 2003, coll. Akihisa Andoh; 3♂♂ and 3♀♀ (CNU-J02), Japan, Honshu, Ibaraki Prefecture, Mito-shi, Tara, <named-content xmlns:xlink="http://www.w3.org/1999/xlink" content-type="dwc:verbatimCoordinates" xlink:type="simple">36°24.35'N, 140°24.55'E</named-content>, 27 Nov. 2000, coll. Akihisa Andoh; 3♂♂ and 7♀♀, Japan, Honshu, Tokyo, Hachioji, Kamikawa, <named-content xmlns:xlink="http://www.w3.org/1999/xlink" content-type="dwc:verbatimCoordinates" xlink:type="simple">35°42.55'N, 139°15.23'E</named-content>, alt. 230 m, 9 Nov. 2008, coll. Akihisa Andoh; 5♂♂ and 2♀♀ (CNU-J22), Japan, Honshu, Kanagawa Prefecture, Miura, Ko-ajiro, <named-content xmlns:xlink="http://www.w3.org/1999/xlink" content-type="dwc:verbatimCoordinates" xlink:type="simple">35°09.88'N, 139°37.65'E</named-content>, alt. 20 m, 1 Mar. 2008, coll. Akihisa Andoh; 2♂♂ (CNU-J32), Japan, Honshu, Ibaraki Prefecture, Mito, Tano, <named-content xmlns:xlink="http://www.w3.org/1999/xlink" content-type="dwc:verbatimCoordinates" xlink:type="simple">36°24.55'N, 140°24.38'E</named-content>, alt. 45 m, 13 Jun. 2009, coll. Akihisa Andoh.</p></tp:treatment-sec><tp:treatment-sec sec-type="Diagnosis"><title>Diagnosis.</title><p><italic><tp:taxon-name><tp:taxon-name-part taxon-name-part-type="genus">Solenysa</tp:taxon-name-part> <tp:taxon-name-part taxon-name-part-type="species">mellotteei</tp:taxon-name-part></tp:taxon-name></italic> is similar to <italic><tp:taxon-name><tp:taxon-name-part taxon-name-part-type="genus">Solenysa</tp:taxon-name-part> <tp:taxon-name-part taxon-name-part-type="species">partibilis</tp:taxon-name-part></tp:taxon-name></italic> and <italic><tp:taxon-name><tp:taxon-name-part taxon-name-part-type="genus">Solenysa</tp:taxon-name-part> <tp:taxon-name-part taxon-name-part-type="species">ogatai</tp:taxon-name-part></tp:taxon-name></italic> in male palps having the posterior branch of lamella characteristica (LC<sub>3</sub>) divided into two parts (Fig. <xref ref-type="fig" rid="F6">6A, C, D</xref>), and in females having an apple-shaped epigyne. Males can be distinguished by: the anterior part of LC<sub>3</sub> is flag-shaped in <italic><tp:taxon-name><tp:taxon-name-part taxon-name-part-type="genus">Solenysa</tp:taxon-name-part> <tp:taxon-name-part taxon-name-part-type="species">mellotteei</tp:taxon-name-part></tp:taxon-name></italic> (Fig. <xref ref-type="fig" rid="F2">2B</xref>), long spike-shaped in <italic><tp:taxon-name><tp:taxon-name-part taxon-name-part-type="genus">Solenysa</tp:taxon-name-part> <tp:taxon-name-part taxon-name-part-type="species">ogatai</tp:taxon-name-part></tp:taxon-name></italic> (Fig. <xref ref-type="fig" rid="F3">3C</xref>) and <italic><tp:taxon-name><tp:taxon-name-part taxon-name-part-type="genus">Solenysa</tp:taxon-name-part> <tp:taxon-name-part taxon-name-part-type="species">partibilis</tp:taxon-name-part></tp:taxon-name></italic> (Fig. <xref ref-type="fig" rid="F3">3D</xref>); the posterior part of LC<sub>3</sub> S-curved in <italic><tp:taxon-name><tp:taxon-name-part taxon-name-part-type="genus">Solenysa</tp:taxon-name-part> <tp:taxon-name-part taxon-name-part-type="species">ogatai</tp:taxon-name-part></tp:taxon-name></italic> (Fig. <xref ref-type="fig" rid="F3">3C</xref>), L-curved in <italic><tp:taxon-name><tp:taxon-name-part taxon-name-part-type="genus">Solenysa</tp:taxon-name-part> <tp:taxon-name-part taxon-name-part-type="species">partibilis</tp:taxon-name-part></tp:taxon-name></italic> (Fig. <xref ref-type="fig" rid="F3">3D</xref>). Females can be distinguished by the inverse triangular epigynal collar and the dorsal plate as wide as long in <italic><tp:taxon-name><tp:taxon-name-part taxon-name-part-type="genus">Solenysa</tp:taxon-name-part> <tp:taxon-name-part taxon-name-part-type="species">mellotteei</tp:taxon-name-part></tp:taxon-name></italic> (Fig. <xref ref-type="fig" rid="F4">4A</xref>, <xref ref-type="bibr" rid="B28">Tu and Hormiga 2011</xref>: fig. 8I), the dorsal plate wider than long in <italic><tp:taxon-name><tp:taxon-name-part taxon-name-part-type="genus">Solenysa</tp:taxon-name-part> <tp:taxon-name-part taxon-name-part-type="species">partibilis</tp:taxon-name-part></tp:taxon-name></italic> and <italic><tp:taxon-name><tp:taxon-name-part taxon-name-part-type="genus">Solenysa</tp:taxon-name-part> <tp:taxon-name-part taxon-name-part-type="species">ogatai</tp:taxon-name-part></tp:taxon-name></italic> (Fig. <xref ref-type="fig" rid="F5">5B, D</xref>), and the epigynal collar more than four times wider than long in <italic><tp:taxon-name><tp:taxon-name-part taxon-name-part-type="genus">Solenysa</tp:taxon-name-part> <tp:taxon-name-part taxon-name-part-type="species">ogatai</tp:taxon-name-part></tp:taxon-name></italic> (Fig. <xref ref-type="fig" rid="F5">5B</xref>), less than twice wider than long in <italic><tp:taxon-name><tp:taxon-name-part taxon-name-part-type="genus">Solenysa</tp:taxon-name-part> <tp:taxon-name-part taxon-name-part-type="species">partibilis</tp:taxon-name-part></tp:taxon-name></italic> (<xref ref-type="bibr" rid="B28">Tu and Hormiga 2011</xref>: fig. 11I).</p></tp:treatment-sec><tp:treatment-sec sec-type="Description"><title>Description.</title><p><italic><tp:taxon-name><tp:taxon-name-part taxon-name-part-type="genus">Solenysa</tp:taxon-name-part> <tp:taxon-name-part taxon-name-part-type="species">mellotteei</tp:taxon-name-part></tp:taxon-name></italic> has somatic morphology typical of <italic><tp:taxon-name><tp:taxon-name-part taxon-name-part-type="genus">Solenysa</tp:taxon-name-part></tp:taxon-name></italic> (Fig. <xref ref-type="fig" rid="F1">1A, B, E</xref>) and a genital pattern of the <italic><tp:taxon-name><tp:taxon-name-part taxon-name-part-type="genus">Solenysa</tp:taxon-name-part> <tp:taxon-name-part taxon-name-part-type="species">mellotteei</tp:taxon-name-part></tp:taxon-name></italic> group (Fig. <xref ref-type="fig" rid="F2">2A–B</xref>). For somatic and genital characters, see the description provided by <xref ref-type="bibr" rid="B28">Tu and Hormiga (2011)</xref> for <italic><tp:taxon-name><tp:taxon-name-part taxon-name-part-type="genus">Solenysa</tp:taxon-name-part> <tp:taxon-name-part taxon-name-part-type="species">akihisai</tp:taxon-name-part></tp:taxon-name></italic>, the junior synonym of <italic><tp:taxon-name><tp:taxon-name-part taxon-name-part-type="genus">Solenysa</tp:taxon-name-part> <tp:taxon-name-part taxon-name-part-type="species">mellotteei</tp:taxon-name-part></tp:taxon-name></italic>.</p></tp:treatment-sec><tp:treatment-sec sec-type="Distribution"><title>Distribution.</title><p>Japan (Honshu, Fig. <xref ref-type="fig" rid="F7">7</xref>).</p></tp:treatment-sec><tp:treatment-sec sec-type="Comments"><title>Comments.</title><p>The problem with the identification of the generotype <italic><tp:taxon-name><tp:taxon-name-part taxon-name-part-type="genus">Solenysa</tp:taxon-name-part> <tp:taxon-name-part taxon-name-part-type="species">mellotteei</tp:taxon-name-part></tp:taxon-name></italic> arose because <italic><tp:taxon-name><tp:taxon-name-part taxon-name-part-type="genus">Solenysa</tp:taxon-name-part></tp:taxon-name></italic> species occurring in Japan, previously all identified as <italic><tp:taxon-name><tp:taxon-name-part taxon-name-part-type="genus">Solenysa</tp:taxon-name-part> <tp:taxon-name-part taxon-name-part-type="species">mellotteei</tp:taxon-name-part></tp:taxon-name></italic>, are now distinguished as six species. Since most of them have restricted distributions without any overlap (Fig. <xref ref-type="fig" rid="F7">7</xref>), it has long remained ambiguous which species is the original <italic><tp:taxon-name><tp:taxon-name-part taxon-name-part-type="genus">Solenysa</tp:taxon-name-part> <tp:taxon-name-part taxon-name-part-type="species">mellotteei</tp:taxon-name-part></tp:taxon-name></italic> described by <xref ref-type="bibr" rid="B21">Simon (1894)</xref>. The type material of <italic><tp:taxon-name><tp:taxon-name-part taxon-name-part-type="genus">Solenysa</tp:taxon-name-part> <tp:taxon-name-part taxon-name-part-type="species">mellotteei</tp:taxon-name-part></tp:taxon-name></italic> was not located (<xref ref-type="bibr" rid="B26">Tu and Li 2006</xref>), and the original description by <xref ref-type="bibr" rid="B21">Simon (1894)</xref> did not provide detailed information about the type locality. According to <xref ref-type="bibr" rid="B13">Ono (2011)</xref>, the French diplomat A. Mellottée, who had spent only two years in Japan, stayed in the foreign settlement at Yokohama and collected spiders in the surrounding area. All his collections were contributed to the National Museum of Natural History, Paris (<xref ref-type="bibr" rid="B12">Ono 1987</xref>, <xref ref-type="bibr" rid="B24">Takahashi 2000</xref>) and studied by <xref ref-type="bibr" rid="B17">Simon (1886a</xref>, <xref ref-type="bibr" rid="B18">1886b</xref>, <xref ref-type="bibr" rid="B19">1889</xref>, <xref ref-type="bibr" rid="B20">1893</xref>, <xref ref-type="bibr" rid="B21">1894</xref>, <xref ref-type="bibr" rid="B22">1895</xref>). For that reason, <xref ref-type="bibr" rid="B13">Ono (2011)</xref> inferred the type locality of <!--PageBreak--><italic><tp:taxon-name><tp:taxon-name-part taxon-name-part-type="genus">Solenysa</tp:taxon-name-part> <tp:taxon-name-part taxon-name-part-type="species">mellotteei</tp:taxon-name-part></tp:taxon-name></italic> should be Yokohama, Kanagawa Prefecture. In the first review of the genus by <xref ref-type="bibr" rid="B26">Tu and Li (2006)</xref>, the redescription of <italic><tp:taxon-name><tp:taxon-name-part taxon-name-part-type="genus">Solenysa</tp:taxon-name-part> <tp:taxon-name-part taxon-name-part-type="species">mellotteei</tp:taxon-name-part></tp:taxon-name></italic> was based on a pair of specimens sent by a Japanese scholar and did not include any collecting data. In the phylogenetic revision of <italic><tp:taxon-name><tp:taxon-name-part taxon-name-part-type="genus">Solenysa</tp:taxon-name-part></tp:taxon-name></italic> (<xref ref-type="bibr" rid="B28">Tu and Hormiga 2011</xref>), the supplementary material of the same species did not come from the type locality, but from Esuzaki, Susami-cho, Wakayama Prefecture. However, specimens collected from Hachioji, Tokyo, which is much closer to the type locality (Fig. <xref ref-type="fig" rid="F7">7</xref>), were proposed as a new species <italic><tp:taxon-name><tp:taxon-name-part taxon-name-part-type="genus">Solenysa</tp:taxon-name-part> <tp:taxon-name-part taxon-name-part-type="species">akihisai</tp:taxon-name-part></tp:taxon-name></italic>. In the present study we examined material collected from three localities adjacent to Yokohama: Hachioji, Kawasaki (NSMT-Ar 11154) and Miura (Fig. <xref ref-type="fig" rid="F7">7</xref>), as well as specimens from Mito, and found that they are the same species, which should bear the generotype name <italic><tp:taxon-name><tp:taxon-name-part taxon-name-part-type="genus">Solenysa</tp:taxon-name-part> <tp:taxon-name-part taxon-name-part-type="species">mellotteei</tp:taxon-name-part></tp:taxon-name></italic>, and <italic><tp:taxon-name><tp:taxon-name-part taxon-name-part-type="genus">Solenysa</tp:taxon-name-part> <tp:taxon-name-part taxon-name-part-type="species">akihisai</tp:taxon-name-part></tp:taxon-name></italic> is a junior synonym of it. The materials collected from Wakayama Prefecture, and those from Shikoku Island are proposed here as a new species <italic><tp:taxon-name><tp:taxon-name-part taxon-name-part-type="genus">Solenysa</tp:taxon-name-part> <tp:taxon-name-part taxon-name-part-type="species">trunciformis</tp:taxon-name-part></tp:taxon-name></italic> sp. n.</p></tp:treatment-sec><tp:treatment-sec><!--Section generated to contain objects referenced in tp:taxon-treatment.--><fig id="F2" position="float" orientation="portrait"><label>Figure 2.</label><caption><p><italic><tp:taxon-name><tp:taxon-name-part taxon-name-part-type="genus">Solenysa</tp:taxon-name-part> <tp:taxon-name-part taxon-name-part-type="species">mellotteei</tp:taxon-name-part></tp:taxon-name></italic>. <bold>A</bold> male palp, retrolateral <bold>B</bold> ditto, ventral <bold>C</bold> anterior part of male abdomen, ventral, shows epiandrous fusules absent and smooth book lung cover <bold>D</bold> female palp, shows tarsus claw absent <bold>E</bold> male chelicera, ectal, shows stridulatory striae <bold>F</bold> female chelicerae. <bold>ATA</bold> anterior terminal apophysis; <bold>DSA</bold> distal suprategular apophysis; <bold>E</bold> embolus; <bold>LC</bold> lamella characteristica; <bold>LC<sub>1</sub></bold> anterior LC branch; <bold>LC<sub>2</sub></bold> median LC branch; <bold>LC<sub>3</sub></bold> posterior LC branch; <bold>MTA</bold> median terminal apophysis; <bold>P</bold> paracymbium; <bold>PBP</bold> probasal cymbial process; <bold>PTA</bold> posterior terminal apophysis; <bold>PTP</bold> proximal tibial process; <bold>RLP</bold> cymbial retrolateral process; <bold>STT</bold> <italic><tp:taxon-name><tp:taxon-name-part taxon-name-part-type="genus">Solenysa</tp:taxon-name-part></tp:taxon-name></italic> tegular triangle; <bold>T</bold> tegulum. [Scale bars: mm]</p></caption><graphic xmlns:xlink="http://www.w3.org/1999/xlink" xlink:href="zookeys-481-039-g002.jpg" position="float" orientation="portrait" xlink:type="simple" id="oo_38091.jpg"/></fig><fig id="F4" position="float" orientation="portrait"><label>Figure 4.</label><caption><p>Epigyne. <italic><tp:taxon-name><tp:taxon-name-part taxon-name-part-type="genus">Solenysa</tp:taxon-name-part> <tp:taxon-name-part taxon-name-part-type="species">mellotteei</tp:taxon-name-part></tp:taxon-name></italic> (<bold>A</bold>–<bold>B</bold>), <italic><tp:taxon-name><tp:taxon-name-part taxon-name-part-type="genus">Solenysa</tp:taxon-name-part> <tp:taxon-name-part taxon-name-part-type="species">macrodonta</tp:taxon-name-part></tp:taxon-name></italic> sp. n. (<bold>C</bold>–<bold>D</bold>), <italic><tp:taxon-name><tp:taxon-name-part taxon-name-part-type="genus">Solenysa</tp:taxon-name-part> <tp:taxon-name-part taxon-name-part-type="species">reflexilis</tp:taxon-name-part></tp:taxon-name></italic> (<bold>E–F</bold>). <bold>A, C, E</bold> ventral, <bold>A</bold> with epigynal collar removed <bold>B, D, F</bold> dorsal. <bold>CO</bold> copulatory opening; <bold>DP</bold> dorsal plate; <bold>EC</bold> epigynal collar; <bold>FG</bold> fertilization groove; <bold>VP</bold> ventral plate; <bold>SL</bold> solenoid. [Scale bars: mm]</p></caption><graphic xmlns:xlink="http://www.w3.org/1999/xlink" xlink:href="zookeys-481-039-g004.jpg" position="float" orientation="portrait" xlink:type="simple" id="oo_38093.jpg"/></fig><fig id="F6" position="float" orientation="portrait"><label>Figure 6.</label><caption><p>Male palpal embolic division, ventral. <bold>A</bold> <italic><tp:taxon-name><tp:taxon-name-part taxon-name-part-type="genus">Solenysa</tp:taxon-name-part> <tp:taxon-name-part taxon-name-part-type="species">mellotteei</tp:taxon-name-part></tp:taxon-name></italic> <bold>B</bold> <italic><tp:taxon-name><tp:taxon-name-part taxon-name-part-type="genus">Solenysa</tp:taxon-name-part> <tp:taxon-name-part taxon-name-part-type="species">macrodonta</tp:taxon-name-part></tp:taxon-name></italic> sp. n., arrows indicate central tooth <bold>C</bold> <italic><tp:taxon-name><tp:taxon-name-part taxon-name-part-type="genus">Solenysa</tp:taxon-name-part> <tp:taxon-name-part taxon-name-part-type="species">partibilis</tp:taxon-name-part></tp:taxon-name></italic> <bold>D</bold> <italic><tp:taxon-name><tp:taxon-name-part taxon-name-part-type="genus">Solenysa</tp:taxon-name-part> <tp:taxon-name-part taxon-name-part-type="species">ogatai</tp:taxon-name-part></tp:taxon-name></italic> <bold>E</bold> <italic><tp:taxon-name><tp:taxon-name-part taxon-name-part-type="genus">Solenysa</tp:taxon-name-part> <tp:taxon-name-part taxon-name-part-type="species">reflexilis</tp:taxon-name-part></tp:taxon-name></italic>, arrows indicate two anterior protrusions <bold>F</bold> <italic><tp:taxon-name><tp:taxon-name-part taxon-name-part-type="genus">Solenysa</tp:taxon-name-part> <tp:taxon-name-part taxon-name-part-type="species">trunciformis</tp:taxon-name-part></tp:taxon-name></italic> sp. n., arrows indicate central tooth and two anterior protrusions of MTA. <bold>ATA</bold> anterior terminal apophysis; <bold>E</bold> embolus; <bold>LC</bold> lamella characteristica; <bold>LC<sub>1</sub></bold> anterior LC branch; <bold>LC<sub>2</sub></bold> median LC branch; <bold>LC<sub>3</sub></bold> posterior LC branch; <bold>MTA</bold> median terminal apophysis; <bold>PTA</bold> posterior terminal apophysis; <bold>STT</bold> <italic><tp:taxon-name><tp:taxon-name-part taxon-name-part-type="genus">Solenysa</tp:taxon-name-part></tp:taxon-name></italic> tegular triangle. [Scale bars: mm]</p></caption><graphic xmlns:xlink="http://www.w3.org/1999/xlink" xlink:href="zookeys-481-039-g006.jpg" position="float" orientation="portrait" xlink:type="simple" id="oo_38095.jpg"/></fig><fig id="F3" position="float" orientation="portrait"><label>Figure 3.</label><caption><p>Male palpal embolic division. <bold>A</bold> <italic><tp:taxon-name><tp:taxon-name-part taxon-name-part-type="genus">Solenysa</tp:taxon-name-part> <tp:taxon-name-part taxon-name-part-type="species">macrodonta</tp:taxon-name-part></tp:taxon-name></italic> sp. n., ventral, arrow indicates central tooth <bold>B</bold> <italic><tp:taxon-name><tp:taxon-name-part taxon-name-part-type="genus">Solenysa</tp:taxon-name-part> <tp:taxon-name-part taxon-name-part-type="species">trunciformis</tp:taxon-name-part></tp:taxon-name></italic> sp. n., ventral, arrows indicate central tooth and two anterior protrusions of MTA <bold>C</bold> <italic><tp:taxon-name><tp:taxon-name-part taxon-name-part-type="genus">Solenysa</tp:taxon-name-part> <tp:taxon-name-part taxon-name-part-type="species">ogatai</tp:taxon-name-part></tp:taxon-name></italic>, ventral <bold>D</bold> <italic><tp:taxon-name><tp:taxon-name-part taxon-name-part-type="genus">Solenysa</tp:taxon-name-part> <tp:taxon-name-part taxon-name-part-type="species">partibilis</tp:taxon-name-part></tp:taxon-name></italic>, ventral <bold>E</bold> <italic><tp:taxon-name><tp:taxon-name-part taxon-name-part-type="genus">Solenysa</tp:taxon-name-part> <tp:taxon-name-part taxon-name-part-type="species">ogatai</tp:taxon-name-part></tp:taxon-name></italic>, anterior <bold>F</bold> <italic><tp:taxon-name><tp:taxon-name-part taxon-name-part-type="genus">Solenysa</tp:taxon-name-part> <tp:taxon-name-part taxon-name-part-type="species">partibilis</tp:taxon-name-part></tp:taxon-name></italic>, anterior. <bold>ATA</bold> anterior terminal apophysis; <bold>DSA</bold> distal suprategular apophysis; <bold>E</bold> embolus; <bold>LC</bold> lamella characteristica; <bold>LC<sub>1</sub></bold> anterior LC branch; <bold>LC<sub>2</sub></bold> median LC branch; <bold>LC<sub>3</sub></bold> posterior LC branch; <bold>MTA</bold> median terminal apophysis; <bold>PTA</bold> posterior terminal apophysis; <bold>STT</bold> <italic><tp:taxon-name><tp:taxon-name-part taxon-name-part-type="genus">Solenysa</tp:taxon-name-part></tp:taxon-name></italic> tegular triangle. [Scale bars: mm]</p></caption><graphic xmlns:xlink="http://www.w3.org/1999/xlink" xlink:href="zookeys-481-039-g003.jpg" position="float" orientation="portrait" xlink:type="simple" id="oo_38092.jpg"/></fig><fig id="F5" position="float" orientation="portrait"><label>Figure 5.</label><caption><p>Epigyne. <italic><tp:taxon-name><tp:taxon-name-part taxon-name-part-type="genus">Solenysa</tp:taxon-name-part> <tp:taxon-name-part taxon-name-part-type="species">ogatai</tp:taxon-name-part></tp:taxon-name></italic> (<bold>A–B</bold>), <italic><tp:taxon-name><tp:taxon-name-part taxon-name-part-type="genus">Solenysa</tp:taxon-name-part> <tp:taxon-name-part taxon-name-part-type="species">partibilis</tp:taxon-name-part></tp:taxon-name></italic> (<bold>C–D</bold>), <italic><tp:taxon-name><tp:taxon-name-part taxon-name-part-type="genus">Solenysa</tp:taxon-name-part> <tp:taxon-name-part taxon-name-part-type="species">trunciformis</tp:taxon-name-part></tp:taxon-name></italic> sp. n. (<bold>E–F</bold>). <bold>A, C</bold> ventral <bold>B, D, F</bold>, dorsal <bold>E</bold> lateral, with solenoid artificially loosened. <bold>CO</bold> copulatory opening; <bold>DP</bold> dorsal plate; <bold>EC</bold> epigynal collar; <bold>FG</bold> fertilization groove; <bold>VP</bold> ventral plate; <bold>SL</bold> solenoid. [Scale bars: mm]</p></caption><graphic xmlns:xlink="http://www.w3.org/1999/xlink" xlink:href="zookeys-481-039-g005.jpg" position="float" orientation="portrait" xlink:type="simple" id="oo_38094.jpg"/></fig><fig id="F1" position="float" orientation="portrait"><label>Figure 1.</label><caption><p><italic><tp:taxon-name><tp:taxon-name-part taxon-name-part-type="genus">Solenysa</tp:taxon-name-part> <tp:taxon-name-part taxon-name-part-type="species">trunciformis</tp:taxon-name-part></tp:taxon-name></italic> sp. n. (<bold>A–D</bold>) and <italic><tp:taxon-name><tp:taxon-name-part taxon-name-part-type="genus">Solenysa</tp:taxon-name-part> <tp:taxon-name-part taxon-name-part-type="species">partibilis</tp:taxon-name-part></tp:taxon-name></italic> (<bold>E</bold>). <bold>A</bold> male, dorsal <bold>B</bold> female, lateral <bold>C</bold> male palpal embolic division, ventral, arrows indicate two anterior protrusions of MTA <bold>D</bold> epigyne, dorsal <bold>E</bold> female, lateral in living state, showing non-functional state of epigyne. <bold>CO</bold> copulatory opening; <bold>CG</bold> copulatory groove; <bold>DP</bold> dorsal plate; <bold>DSA</bold> distal suprategular apophysis; <bold>E</bold> embolus; <bold>EC</bold> epigynal collar; <bold>FG</bold> fertilization groove; <bold>LC</bold> lamella characteristica; <bold>LC</bold><sub>1</sub> anterior LC branch; <bold>LC<sub>2</sub></bold> median LC branch; <bold>LC<sub>3</sub></bold> posterior LC branch; <bold>MTA</bold> median terminal apophysis; <bold>PTA</bold> posterior terminal apophysis; <bold>R</bold> radix; <bold>S</bold> spermatheca; <bold>SL</bold> solenoid. Photo of <italic><tp:taxon-name><tp:taxon-name-part taxon-name-part-type="genus">Solenysa</tp:taxon-name-part> <tp:taxon-name-part taxon-name-part-type="species">partibilis</tp:taxon-name-part></tp:taxon-name></italic> provided by Akihisa Andoh. [Scale bars: mm]</p></caption><graphic xmlns:xlink="http://www.w3.org/1999/xlink" xlink:href="zookeys-481-039-g001.jpg" position="float" orientation="portrait" xlink:type="simple" id="oo_38090.jpg"/></fig><fig id="F7" position="float" orientation="portrait"><label>Figure 7.</label><caption><p>Collecting locations of <italic><tp:taxon-name><tp:taxon-name-part taxon-name-part-type="genus">Solenysa</tp:taxon-name-part></tp:taxon-name></italic> species from Japan. <styled-content style="color:#C63266;">●</styled-content> <italic><tp:taxon-name><tp:taxon-name-part taxon-name-part-type="genus">Solenysa</tp:taxon-name-part> <tp:taxon-name-part taxon-name-part-type="species">mellotteei</tp:taxon-name-part></tp:taxon-name></italic> <styled-content style="color:#E3161B;">□</styled-content> <italic><tp:taxon-name><tp:taxon-name-part taxon-name-part-type="genus">Solenysa</tp:taxon-name-part> <tp:taxon-name-part taxon-name-part-type="species">macrodonta</tp:taxon-name-part></tp:taxon-name></italic> sp. n. <styled-content style="color:#C59726;">▲</styled-content> <italic><tp:taxon-name><tp:taxon-name-part taxon-name-part-type="genus">Solenysa</tp:taxon-name-part> <tp:taxon-name-part taxon-name-part-type="species">ogatai</tp:taxon-name-part></tp:taxon-name></italic> <styled-content style="color:#75BE3C;">△</styled-content> <italic><tp:taxon-name><tp:taxon-name-part taxon-name-part-type="genus">Solenysa</tp:taxon-name-part> <tp:taxon-name-part taxon-name-part-type="species">partibilis</tp:taxon-name-part></tp:taxon-name></italic> <styled-content style="color:#EFA9CB;">○</styled-content> <italic><tp:taxon-name><tp:taxon-name-part taxon-name-part-type="genus">Solenysa</tp:taxon-name-part> <tp:taxon-name-part taxon-name-part-type="species">reflexilis</tp:taxon-name-part></tp:taxon-name></italic> <styled-content style="color:#3F55A7;">■</styled-content> <italic><tp:taxon-name><tp:taxon-name-part taxon-name-part-type="genus">Solenysa</tp:taxon-name-part> <tp:taxon-name-part taxon-name-part-type="species">trunciformis</tp:taxon-name-part></tp:taxon-name></italic> sp. n. <styled-content style="color:#262627;">★</styled-content> type locality of <italic><tp:taxon-name><tp:taxon-name-part taxon-name-part-type="genus">Solenysa</tp:taxon-name-part> <tp:taxon-name-part taxon-name-part-type="species">mellotteei</tp:taxon-name-part></tp:taxon-name></italic>.</p></caption><graphic xmlns:xlink="http://www.w3.org/1999/xlink" xlink:href="zookeys-481-039-g007.jpg" position="float" orientation="portrait" xlink:type="simple" id="oo_38096.jpg"/></fig></tp:treatment-sec><ref-list><ref id="B9"><mixed-citation xmlns:xlink="http://www.w3.org/1999/xlink" xlink:type="simple"><person-group><name name-style="western"><surname>Lee</surname><given-names>YB</given-names></name><name name-style="western"><surname>Yoo</surname><given-names>JS</given-names></name><name name-style="western"><surname>Lee</surname><given-names>DJ</given-names></name><name name-style="western"><surname>Kim</surname><given-names>JP</given-names></name></person-group> (<year>2004</year>) <article-title>Ground dwelling spiders.</article-title><source>Korean Arachnology</source><volume>20</volume>: <fpage>97</fpage>–<lpage>115</lpage>.</mixed-citation></ref><ref id="B14"><mixed-citation xmlns:xlink="http://www.w3.org/1999/xlink" xlink:type="simple"><person-group><name name-style="western"><surname>Ono</surname><given-names>H</given-names></name><name name-style="western"><surname>Matsuda</surname><given-names>M</given-names></name><name name-style="western"><surname>Saito</surname><given-names>H</given-names></name></person-group> (<year>2009</year>) <article-title><tp:taxon-name><tp:taxon-name-part taxon-name-part-type="family">Linyphiidae</tp:taxon-name-part></tp:taxon-name>.</article-title> In: <person-group><name name-style="western"><surname>Ono</surname><given-names>H</given-names></name></person-group> (<role>Ed.</role>) <source>The Spiders of Japan, with Keys to the Families and Genera and Illustration of the Species</source>. <publisher-name>Tokai University Press</publisher-name>, <publisher-loc>Kanagawa</publisher-loc>, <fpage>253</fpage>–<lpage>342</lpage>.</mixed-citation></ref><ref id="B29"><mixed-citation xmlns:xlink="http://www.w3.org/1999/xlink" xlink:type="simple"><person-group><name name-style="western"><surname>Yaginuma</surname><given-names>T</given-names></name></person-group> (<year>1986</year>) <source>Spiders of Japan in Color</source>, <edition>New Edition</edition>. <publisher-name>Hoikusha</publisher-name>, <publisher-loc>Osaka</publisher-loc>, <size units="page">xxiv+305 pp</size>., pls. 1–64.</mixed-citation></ref><ref id="B8"><mixed-citation xmlns:xlink="http://www.w3.org/1999/xlink" xlink:type="simple"><person-group><name name-style="western"><surname>Irie</surname><given-names>T</given-names></name><name name-style="western"><surname>Saito</surname><given-names>H</given-names></name></person-group> (<year>1987</year>) <article-title>A list of linyphiid spiders in Kumamoto Prefecture.</article-title><source>Heptathela (Spider Study Group of Kyushu)</source><volume>3</volume>(<issue>2</issue>): <fpage>14</fpage>–<lpage>30</lpage>.</mixed-citation></ref><ref id="B3"><mixed-citation xmlns:xlink="http://www.w3.org/1999/xlink" xlink:type="simple"><person-group><name name-style="western"><surname>Chikuni</surname><given-names>Y</given-names></name></person-group> (<year>1989</year>) <source>Pictorial Encyclopedia of Spiders of Japan.</source><publisher-name>Kaisei-sha</publisher-name>, <publisher-loc>Tokyo</publisher-loc>, <size units="page">308 pp</size>.</mixed-citation></ref><ref id="B28"><mixed-citation xmlns:xlink="http://www.w3.org/1999/xlink" xlink:type="simple"><person-group><name name-style="western"><surname>Tu</surname><given-names>L</given-names></name><name name-style="western"><surname>Hormiga</surname><given-names>G</given-names></name></person-group> (<year>2011</year>) <article-title>Phylogenetic analysis and revision of the linyphiid spider genus <italic><tp:taxon-name><tp:taxon-name-part taxon-name-part-type="genus">Solenysa</tp:taxon-name-part></tp:taxon-name></italic> (<tp:taxon-name><tp:taxon-name-part taxon-name-part-type="order">Araneae</tp:taxon-name-part></tp:taxon-name>: <tp:taxon-name><tp:taxon-name-part taxon-name-part-type="family">Linyphiidae</tp:taxon-name-part></tp:taxon-name>: <tp:taxon-name><tp:taxon-name-part taxon-name-part-type="subfamily">Erigoninae</tp:taxon-name-part></tp:taxon-name>).</article-title><source>Zoological Journal of the Linnean Society</source><volume>161</volume>: <fpage>484</fpage>–<lpage>530</lpage>. doi: <ext-link ext-link-type="doi" xlink:href="10.1111/j.1096-3642.2010.00640.x" xlink:type="simple">10.1111/j.1096-3642.2010.00640.x</ext-link></mixed-citation></ref><ref id="B21"><mixed-citation xmlns:xlink="http://www.w3.org/1999/xlink" xlink:type="simple"><person-group><name name-style="western"><surname>Simon</surname><given-names>E</given-names></name></person-group> (<year>1894</year>) <source>Histoire Naturelle des Araignées</source>, <edition>seconde édition</edition>. <volume>Tome 1</volume>, <issue>Fascicule 3</issue>. <publisher-name>Libraire encyclopédique de Roret</publisher-name>, <publisher-loc>Paris</publisher-loc>, <fpage>489</fpage>–<lpage>760</lpage>.</mixed-citation></ref><ref id="B26"><mixed-citation xmlns:xlink="http://www.w3.org/1999/xlink" xlink:type="simple"><person-group><name name-style="western"><surname>Tu</surname><given-names>L</given-names></name><name name-style="western"><surname>Li</surname><given-names>S</given-names></name></person-group> (<year>2006</year>) <article-title>A review of the linyphiid spider genus <italic><tp:taxon-name><tp:taxon-name-part taxon-name-part-type="genus">Solenysa</tp:taxon-name-part></tp:taxon-name></italic> (<tp:taxon-name><tp:taxon-name-part taxon-name-part-type="order">Araneae</tp:taxon-name-part></tp:taxon-name>, <tp:taxon-name><tp:taxon-name-part taxon-name-part-type="family">Linyphiidae</tp:taxon-name-part></tp:taxon-name>).</article-title><source>Journal of Arachnology</source><volume>34</volume>: <fpage>87</fpage>–<lpage>97</lpage>. doi: <ext-link ext-link-type="doi" xlink:href="10.1636/H03-26.1" xlink:type="simple">10.1636/H03-26.1</ext-link></mixed-citation></ref><ref id="B13"><mixed-citation xmlns:xlink="http://www.w3.org/1999/xlink" xlink:type="simple"><person-group><name name-style="western"><surname>Ono</surname><given-names>H</given-names></name></person-group> (<year>2011</year>) <article-title>Notes on Japanese Spiders of the Genera <italic><tp:taxon-name><tp:taxon-name-part taxon-name-part-type="genus">Paikiniana</tp:taxon-name-part></tp:taxon-name></italic> and <italic><tp:taxon-name><tp:taxon-name-part taxon-name-part-type="genus">Solenysa</tp:taxon-name-part></tp:taxon-name></italic> (<tp:taxon-name><tp:taxon-name-part taxon-name-part-type="order">Araneae</tp:taxon-name-part></tp:taxon-name>, <tp:taxon-name><tp:taxon-name-part taxon-name-part-type="family">Linyphiidae</tp:taxon-name-part></tp:taxon-name>).</article-title><source>Bulletin of the National Museum of Natural Science,</source><volume>37</volume>: <fpage>121</fpage>–<lpage>129</lpage>.</mixed-citation></ref><ref id="B12"><mixed-citation xmlns:xlink="http://www.w3.org/1999/xlink" xlink:type="simple"><person-group><name name-style="western"><surname>Ono</surname><given-names>H</given-names></name></person-group> (<year>1987</year>) <article-title>Discovery of Japanese spiders.</article-title> In: <person-group><name name-style="western"><surname>Yajima</surname><given-names>M</given-names></name></person-group> (<role>Ed.</role>) <source>The Encyclopaedia of Animals</source>. <publisher-name>Heibonsha</publisher-name>, <publisher-loc>Tokyo</publisher-loc>, <fpage>160</fpage>–<lpage>161</lpage>.</mixed-citation></ref><ref id="B24"><mixed-citation xmlns:xlink="http://www.w3.org/1999/xlink" xlink:type="simple"><person-group><name name-style="western"><surname>Takahashi</surname><given-names>M</given-names></name></person-group> (<year>2000</year>) <article-title>Foreign specialists employed by the Meiji Government of Japan and the Japanese spiders.</article-title><comment>Printed synopsis distributed at the Annual Meeting (2000) of the Tokyo Spider Study Group</comment>, <size units="page">10 pp</size>.</mixed-citation></ref><ref id="B17"><mixed-citation xmlns:xlink="http://www.w3.org/1999/xlink" xlink:type="simple"><person-group><name name-style="western"><surname>Simon</surname><given-names>E</given-names></name></person-group> (<year>1886a</year>) <article-title>Espèces et genres nouveaux de la famille des <tp:taxon-name><tp:taxon-name-part taxon-name-part-type="family">Thomisidae</tp:taxon-name-part></tp:taxon-name>.</article-title><source>Actes de la Société linnéenne de Bordeaux</source><volume>40</volume>: <fpage>167</fpage>–<lpage>187</lpage>.</mixed-citation></ref><ref id="B18"><mixed-citation xmlns:xlink="http://www.w3.org/1999/xlink" xlink:type="simple"><person-group><name name-style="western"><surname>Simon</surname><given-names>E</given-names></name></person-group> (<year>1886b</year>) <article-title>Descriptions de quelque espèces nouvelles de la famille des <tp:taxon-name><tp:taxon-name-part taxon-name-part-type="family">Agelenidae</tp:taxon-name-part></tp:taxon-name>.</article-title><source>Annales de la Société entomologique de Belgique Comptes Rendus</source><volume>30</volume>: <fpage>57</fpage>–<lpage>61</lpage>.</mixed-citation></ref><ref id="B19"><mixed-citation xmlns:xlink="http://www.w3.org/1999/xlink" xlink:type="simple"><person-group><name name-style="western"><surname>Simon</surname><given-names>E</given-names></name></person-group> (<year>1889</year>) <article-title>Etudes arachnologique. 21e Mémoire. XXXIII. Descriptions de quelque espèces recueillies au Japon, par A. Mellotée.</article-title><source>Annales de la Société entomologique de France</source><volume>8</volume>: <fpage>248</fpage>–<lpage>252</lpage>.</mixed-citation></ref><ref id="B20"><mixed-citation xmlns:xlink="http://www.w3.org/1999/xlink" xlink:type="simple"><person-group><name name-style="western"><surname>Simon</surname><given-names>E</given-names></name></person-group> (<year>1893</year>) <article-title>Descriptions de quelque Arachnides appartenant aux familles des <tp:taxon-name><tp:taxon-name-part taxon-name-part-type="family">Leptonetidae</tp:taxon-name-part></tp:taxon-name> et <tp:taxon-name><tp:taxon-name-part taxon-name-part-type="family">Oonopidae</tp:taxon-name-part></tp:taxon-name>.</article-title><source>Annales de la Société entomologique de France</source><volume>62</volume> Bulletin: <fpage>247</fpage>–<lpage>248</lpage>.</mixed-citation></ref><ref id="B22"><mixed-citation xmlns:xlink="http://www.w3.org/1999/xlink" xlink:type="simple"><person-group><name name-style="western"><surname>Simon</surname><given-names>E</given-names></name></person-group> (<year>1895</year>) <source>Histoire Naturelle des Araignées</source>, <edition>seconde édition</edition>. <volume>Tome 1</volume>, <issue>Fascicule 4</issue>. <publisher-name>Libraire encyclopédique de Roret</publisher-name>, <publisher-loc>Paris</publisher-loc>, <fpage>761</fpage>–<lpage>1084</lpage>.</mixed-citation></ref></ref-list></tp:taxon-treatment>
