# Supplementary material for: A review of Solenysa spiders from Japan (Araneae, Linyphiidae), with a comment on the type species S. mellotteei Simon, 1894
Source: Zookeys. 2015 Feb 4;(481):39–56. doi: 10.3897/zookeys.481.8545 (PMC4319100; doi:10.3897/zookeys.481.8545)
Supplement: XML Treatment for Solenysa reflexilis [file zookeys.481.8545-treatment7.xml]

<!DOCTYPE tp:taxon-treatment
  PUBLIC "-//TaxonX//DTD Taxonomic Treatment Publishing DTD v0 20100105//EN" "tax-treatment-NSO.dtd">
<tp:taxon-treatment xmlns:tp="http://www.plazi.org/taxpub"><tp:treatment-meta><kwd-group><label>Taxon classification</label><kwd><named-content content-type="kingdom">Animalia</named-content></kwd><kwd><named-content content-type="order">Araneae</named-content></kwd><kwd><named-content content-type="family">Linyphiidae</named-content></kwd></kwd-group><mixed-citation publication-type="journal"><person-group><name><surname>Wang</surname><given-names>Fang</given-names></name><name><surname>Ono</surname><given-names>Hirotsugu</given-names></name><name><surname>Tu</surname><given-names>Lihong</given-names></name></person-group><article-title>A review of <italic><tp:taxon-name><tp:taxon-name-part taxon-name-part-type="genus">Solenysa</tp:taxon-name-part></tp:taxon-name></italic> spiders from Japan (<tp:taxon-name><tp:taxon-name-part taxon-name-part-type="order">Araneae</tp:taxon-name-part></tp:taxon-name>, <tp:taxon-name><tp:taxon-name-part taxon-name-part-type="family">Linyphiidae</tp:taxon-name-part></tp:taxon-name>), with a comment on the type species <italic><tp:taxon-name><tp:taxon-name-part taxon-name-part-type="genus">S.</tp:taxon-name-part> <tp:taxon-name-part taxon-name-part-type="species">mellotteei</tp:taxon-name-part></tp:taxon-name></italic> Simon, 1894</article-title><source>Zookeys</source><day>4</day><month>2</month><year>2015</year><volume>2015</volume><issue>481</issue><fpage>39</fpage><lpage>56</lpage><pub-id pub-id-type="doi">10.3897/zookeys.481.8545</pub-id></mixed-citation></tp:treatment-meta><tp:nomenclature><tp:taxon-name>
                            <tp:taxon-name-part taxon-name-part-type="genus">Solenysa</tp:taxon-name-part>
                            <tp:taxon-name-part taxon-name-part-type="species">reflexilis</tp:taxon-name-part>
                        </tp:taxon-name><tp:taxon-authority>Tu, Ono &amp; Li, 2007</tp:taxon-authority><xref ref-type="fig" rid="F4">Fig. 4E–F</xref><tp:nomenclature-citation-list><tp:nomenclature-citation><tp:taxon-name><tp:taxon-name-part taxon-name-part-type="genus">Solenysa</tp:taxon-name-part> <tp:taxon-name-part taxon-name-part-type="species">reflexilis</tp:taxon-name-part></tp:taxon-name><comment> Tu, Ono &amp; Li, 2007: 58, fig. 1A–H; <xref ref-type="bibr" rid="B14">Ono et al. 2009</xref>: 332, figs 1100–1104.</comment></tp:nomenclature-citation></tp:nomenclature-citation-list></tp:nomenclature><tp:treatment-sec sec-type="Types"><title>Types.</title><p>Male holotype (NSMT-Ar 3905), Japan, Kyushu, Kumamato Prefecture, Kuma-gun, Itsukimura, Shimo-kajiwara, <named-content xmlns:xlink="http://www.w3.org/1999/xlink" content-type="dwc:verbatimCoordinates" xlink:type="simple">32°12'N, 130°30'E</named-content>, 27 Oct. 1981, coll. Teruo Irie. Paratype, 1♂ and 2♀♀, same data as holotype.</p></tp:treatment-sec><tp:treatment-sec sec-type="Additional material examined"><title>Additional material examined.</title><p>2♀♀ (CNU-J28), Japan, Kyushu, Kumamoto Prefecture, Itsuki, Touji, <named-content xmlns:xlink="http://www.w3.org/1999/xlink" content-type="dwc:verbatimCoordinates" xlink:type="simple">32°23.63'N, 130°49.67'E</named-content>, alt. 310 m, 27 Apr. 2009, coll. Akihisa Andoh; 1♀ (CNU-J29), Japan, Kyushu, Kumamoto Prefecture, Sagara, <named-content xmlns:xlink="http://www.w3.org/1999/xlink" content-type="dwc:verbatimCoordinates" xlink:type="simple">32°8.67'N, 130°51.53'E</named-content>, alt. 590 m, 28 Apr. 2009, coll. Akihisa Andoh; 1♀ (CNU-J30), Japan, Kyushu, Kumamoto Prefecture, Sagara, Nagae, <named-content xmlns:xlink="http://www.w3.org/1999/xlink" content-type="dwc:verbatimCoordinates" xlink:type="simple">32°18.67'N, 130°51.53'E</named-content>, alt. 170 m, 22 Jul. 2006, coll. Akihisa Andoh.</p></tp:treatment-sec><tp:treatment-sec sec-type="Diagnosis"><title>Diagnosis.</title><p>See the diagnosis for <italic><tp:taxon-name><tp:taxon-name-part taxon-name-part-type="genus">Solenysa</tp:taxon-name-part> <tp:taxon-name-part taxon-name-part-type="species">macrodonta</tp:taxon-name-part></tp:taxon-name></italic> sp. n.</p></tp:treatment-sec><tp:treatment-sec sec-type="Description"><title>Description.</title><p>Somatic characters as in the genus description (see also <xref ref-type="bibr" rid="B26">Tu and Li 2006</xref>, <xref ref-type="bibr" rid="B28">Tu and Hormiga 2011</xref>), and genital characters as in the description by <xref ref-type="bibr" rid="B27">Tu et al. (2007)</xref>.</p></tp:treatment-sec><tp:treatment-sec sec-type="Distribution"><title>Distribution.</title><p>Japan (Kyushu, Fig. <xref ref-type="fig" rid="F7">7</xref>).</p></tp:treatment-sec><tp:treatment-sec><!--Section generated to contain objects referenced in tp:taxon-treatment.--><fig id="F4" position="float" orientation="portrait"><label>Figure 4.</label><caption><p>Epigyne. <italic><tp:taxon-name><tp:taxon-name-part taxon-name-part-type="genus">Solenysa</tp:taxon-name-part> <tp:taxon-name-part taxon-name-part-type="species">mellotteei</tp:taxon-name-part></tp:taxon-name></italic> (<bold>A</bold>–<bold>B</bold>), <italic><tp:taxon-name><tp:taxon-name-part taxon-name-part-type="genus">Solenysa</tp:taxon-name-part> <tp:taxon-name-part taxon-name-part-type="species">macrodonta</tp:taxon-name-part></tp:taxon-name></italic> sp. n. (<bold>C</bold>–<bold>D</bold>), <italic><tp:taxon-name><tp:taxon-name-part taxon-name-part-type="genus">Solenysa</tp:taxon-name-part> <tp:taxon-name-part taxon-name-part-type="species">reflexilis</tp:taxon-name-part></tp:taxon-name></italic> (<bold>E–F</bold>). <bold>A, C, E</bold> ventral, <bold>A</bold> with epigynal collar removed <bold>B, D, F</bold> dorsal. <bold>CO</bold> copulatory opening; <bold>DP</bold> dorsal plate; <bold>EC</bold> epigynal collar; <bold>FG</bold> fertilization groove; <bold>VP</bold> ventral plate; <bold>SL</bold> solenoid. [Scale bars: mm]</p></caption><graphic xmlns:xlink="http://www.w3.org/1999/xlink" xlink:href="zookeys-481-039-g004.jpg" position="float" orientation="portrait" xlink:type="simple" id="oo_38093.jpg"/></fig><fig id="F7" position="float" orientation="portrait"><label>Figure 7.</label><caption><p>Collecting locations of <italic><tp:taxon-name><tp:taxon-name-part taxon-name-part-type="genus">Solenysa</tp:taxon-name-part></tp:taxon-name></italic> species from Japan. <styled-content style="color:#C63266;">●</styled-content> <italic><tp:taxon-name><tp:taxon-name-part taxon-name-part-type="genus">Solenysa</tp:taxon-name-part> <tp:taxon-name-part taxon-name-part-type="species">mellotteei</tp:taxon-name-part></tp:taxon-name></italic> <styled-content style="color:#E3161B;">□</styled-content> <italic><tp:taxon-name><tp:taxon-name-part taxon-name-part-type="genus">Solenysa</tp:taxon-name-part> <tp:taxon-name-part taxon-name-part-type="species">macrodonta</tp:taxon-name-part></tp:taxon-name></italic> sp. n. <styled-content style="color:#C59726;">▲</styled-content> <italic><tp:taxon-name><tp:taxon-name-part taxon-name-part-type="genus">Solenysa</tp:taxon-name-part> <tp:taxon-name-part taxon-name-part-type="species">ogatai</tp:taxon-name-part></tp:taxon-name></italic> <styled-content style="color:#75BE3C;">△</styled-content> <italic><tp:taxon-name><tp:taxon-name-part taxon-name-part-type="genus">Solenysa</tp:taxon-name-part> <tp:taxon-name-part taxon-name-part-type="species">partibilis</tp:taxon-name-part></tp:taxon-name></italic> <styled-content style="color:#EFA9CB;">○</styled-content> <italic><tp:taxon-name><tp:taxon-name-part taxon-name-part-type="genus">Solenysa</tp:taxon-name-part> <tp:taxon-name-part taxon-name-part-type="species">reflexilis</tp:taxon-name-part></tp:taxon-name></italic> <styled-content style="color:#3F55A7;">■</styled-content> <italic><tp:taxon-name><tp:taxon-name-part taxon-name-part-type="genus">Solenysa</tp:taxon-name-part> <tp:taxon-name-part taxon-name-part-type="species">trunciformis</tp:taxon-name-part></tp:taxon-name></italic> sp. n. <styled-content style="color:#262627;">★</styled-content> type locality of <italic><tp:taxon-name><tp:taxon-name-part taxon-name-part-type="genus">Solenysa</tp:taxon-name-part> <tp:taxon-name-part taxon-name-part-type="species">mellotteei</tp:taxon-name-part></tp:taxon-name></italic>.</p></caption><graphic xmlns:xlink="http://www.w3.org/1999/xlink" xlink:href="zookeys-481-039-g007.jpg" position="float" orientation="portrait" xlink:type="simple" id="oo_38096.jpg"/></fig></tp:treatment-sec><ref-list><ref id="B14"><mixed-citation xmlns:xlink="http://www.w3.org/1999/xlink" xlink:type="simple"><person-group><name name-style="western"><surname>Ono</surname><given-names>H</given-names></name><name name-style="western"><surname>Matsuda</surname><given-names>M</given-names></name><name name-style="western"><surname>Saito</surname><given-names>H</given-names></name></person-group> (<year>2009</year>) <article-title><tp:taxon-name><tp:taxon-name-part taxon-name-part-type="family">Linyphiidae</tp:taxon-name-part></tp:taxon-name>.</article-title> In: <person-group><name name-style="western"><surname>Ono</surname><given-names>H</given-names></name></person-group> (<role>Ed.</role>) <source>The Spiders of Japan, with Keys to the Families and Genera and Illustration of the Species</source>. <publisher-name>Tokai University Press</publisher-name>, <publisher-loc>Kanagawa</publisher-loc>, <fpage>253</fpage>–<lpage>342</lpage>.</mixed-citation></ref><ref id="B26"><mixed-citation xmlns:xlink="http://www.w3.org/1999/xlink" xlink:type="simple"><person-group><name name-style="western"><surname>Tu</surname><given-names>L</given-names></name><name name-style="western"><surname>Li</surname><given-names>S</given-names></name></person-group> (<year>2006</year>) <article-title>A review of the linyphiid spider genus <italic><tp:taxon-name><tp:taxon-name-part taxon-name-part-type="genus">Solenysa</tp:taxon-name-part></tp:taxon-name></italic> (<tp:taxon-name><tp:taxon-name-part taxon-name-part-type="order">Araneae</tp:taxon-name-part></tp:taxon-name>, <tp:taxon-name><tp:taxon-name-part taxon-name-part-type="family">Linyphiidae</tp:taxon-name-part></tp:taxon-name>).</article-title><source>Journal of Arachnology</source><volume>34</volume>: <fpage>87</fpage>–<lpage>97</lpage>. doi: <ext-link ext-link-type="doi" xlink:href="10.1636/H03-26.1" xlink:type="simple">10.1636/H03-26.1</ext-link></mixed-citation></ref><ref id="B28"><mixed-citation xmlns:xlink="http://www.w3.org/1999/xlink" xlink:type="simple"><person-group><name name-style="western"><surname>Tu</surname><given-names>L</given-names></name><name name-style="western"><surname>Hormiga</surname><given-names>G</given-names></name></person-group> (<year>2011</year>) <article-title>Phylogenetic analysis and revision of the linyphiid spider genus <italic><tp:taxon-name><tp:taxon-name-part taxon-name-part-type="genus">Solenysa</tp:taxon-name-part></tp:taxon-name></italic> (<tp:taxon-name><tp:taxon-name-part taxon-name-part-type="order">Araneae</tp:taxon-name-part></tp:taxon-name>: <tp:taxon-name><tp:taxon-name-part taxon-name-part-type="family">Linyphiidae</tp:taxon-name-part></tp:taxon-name>: <tp:taxon-name><tp:taxon-name-part taxon-name-part-type="subfamily">Erigoninae</tp:taxon-name-part></tp:taxon-name>).</article-title><source>Zoological Journal of the Linnean Society</source><volume>161</volume>: <fpage>484</fpage>–<lpage>530</lpage>. doi: <ext-link ext-link-type="doi" xlink:href="10.1111/j.1096-3642.2010.00640.x" xlink:type="simple">10.1111/j.1096-3642.2010.00640.x</ext-link></mixed-citation></ref><ref id="B27"><mixed-citation xmlns:xlink="http://www.w3.org/1999/xlink" xlink:type="simple"><person-group><name name-style="western"><surname>Tu</surname><given-names>L</given-names></name><name name-style="western"><surname>Ono</surname><given-names>H</given-names></name><name name-style="western"><surname>Li</surname><given-names>S</given-names></name></person-group> (<year>2007</year>) <article-title>Two new species closely related to <italic><tp:taxon-name><tp:taxon-name-part taxon-name-part-type="genus">Solenysa</tp:taxon-name-part> <tp:taxon-name-part taxon-name-part-type="species">melloteei</tp:taxon-name-part></tp:taxon-name></italic> Simon, 1894 (<tp:taxon-name><tp:taxon-name-part taxon-name-part-type="order">Araneae</tp:taxon-name-part></tp:taxon-name>: <tp:taxon-name><tp:taxon-name-part taxon-name-part-type="family">Linyphiidae</tp:taxon-name-part></tp:taxon-name>) from Japan.</article-title><source>Zootaxa</source><volume>1426</volume>: <fpage>57</fpage>–<lpage>62</lpage>.</mixed-citation></ref></ref-list></tp:taxon-treatment>
