# Supplementary material for: A review of Solenysa spiders from Japan (Araneae, Linyphiidae), with a comment on the type species S. mellotteei Simon, 1894
Source: Zookeys. 2015 Feb 4;(481):39–56. doi: 10.3897/zookeys.481.8545 (PMC4319100; doi:10.3897/zookeys.481.8545)
Supplement: XML Treatment for Solenysa trunciformis [file zookeys.481.8545-treatment8.xml]

<!DOCTYPE tp:taxon-treatment
  PUBLIC "-//TaxonX//DTD Taxonomic Treatment Publishing DTD v0 20100105//EN" "tax-treatment-NSO.dtd">
<tp:taxon-treatment xmlns:tp="http://www.plazi.org/taxpub"><tp:treatment-meta><kwd-group><label>Taxon classification</label><kwd><named-content content-type="kingdom">Animalia</named-content></kwd><kwd><named-content content-type="order">Araneae</named-content></kwd><kwd><named-content content-type="family">Linyphiidae</named-content></kwd></kwd-group><mixed-citation publication-type="journal"><person-group><name><surname>Wang</surname><given-names>Fang</given-names></name><name><surname>Ono</surname><given-names>Hirotsugu</given-names></name><name><surname>Tu</surname><given-names>Lihong</given-names></name></person-group><article-title>A review of <italic><tp:taxon-name><tp:taxon-name-part taxon-name-part-type="genus">Solenysa</tp:taxon-name-part></tp:taxon-name></italic> spiders from Japan (<tp:taxon-name><tp:taxon-name-part taxon-name-part-type="order">Araneae</tp:taxon-name-part></tp:taxon-name>, <tp:taxon-name><tp:taxon-name-part taxon-name-part-type="family">Linyphiidae</tp:taxon-name-part></tp:taxon-name>), with a comment on the type species <italic><tp:taxon-name><tp:taxon-name-part taxon-name-part-type="genus">S.</tp:taxon-name-part> <tp:taxon-name-part taxon-name-part-type="species">mellotteei</tp:taxon-name-part></tp:taxon-name></italic> Simon, 1894</article-title><source>Zookeys</source><day>4</day><month>2</month><year>2015</year><volume>2015</volume><issue>481</issue><fpage>39</fpage><lpage>56</lpage><pub-id pub-id-type="doi">10.3897/zookeys.481.8545</pub-id></mixed-citation></tp:treatment-meta><tp:nomenclature><tp:taxon-name>
                            <tp:taxon-name-part taxon-name-part-type="genus">Solenysa</tp:taxon-name-part>
                            <tp:taxon-name-part taxon-name-part-type="species">trunciformis</tp:taxon-name-part>
                            <object-id xmlns:xlink="http://www.w3.org/1999/xlink" content-type="zoobank" xlink:type="simple">http://zoobank.org/AD5A06F1-6832-4FFB-B5E0-652F483A491A</object-id>
                        </tp:taxon-name><tp:taxon-status xmlns:xlink="http://www.w3.org/1999/xlink" xlink:type="simple">sp. n.</tp:taxon-status><xref ref-type="fig" rid="F1">Figs 1A–D</xref><xref ref-type="fig" rid="F3">, 3B</xref><xref ref-type="fig" rid="F5">, 5E–F</xref><!--PageBreak--><!--PageBreak--><tp:nomenclature-citation-list><tp:nomenclature-citation><tp:taxon-name><tp:taxon-name-part taxon-name-part-type="genus">Solenysa</tp:taxon-name-part> <tp:taxon-name-part taxon-name-part-type="species">melloteei</tp:taxon-name-part></tp:taxon-name><comment>: <xref ref-type="bibr" rid="B26">Tu and Li 2006</xref>: 91, figs 21–30; <xref ref-type="bibr" rid="B28">Tu and Hormiga 2011</xref>: 499, fig. 8A–I (misidentification).</comment></tp:nomenclature-citation></tp:nomenclature-citation-list></tp:nomenclature><tp:treatment-sec sec-type="Types"><title>Types.</title><p>Male holotype (CNU-J26), Japan, Honshu, Wakayama Prefecture, Shirahama, Tondazaka, <named-content xmlns:xlink="http://www.w3.org/1999/xlink" content-type="dwc:verbatimCoordinates" xlink:type="simple">33°37.53'N, 135°25.35'E</named-content>, alt. 310 m, 31 Mar. 2009, coll. Akihisa Andoh. Paratypes, 2♂♂ and 9♀♀, same data as holotype; 1♂ and 1♀ (CNU-J23), Japan, Shikoku, Kagawa Prefecture, Takamatsu, Nishi-ueda, <named-content xmlns:xlink="http://www.w3.org/1999/xlink" content-type="dwc:verbatimCoordinates" xlink:type="simple">34°13.22'N, 134°04.62'E</named-content>, alt. 130 m, 19 Jul. 2008, coll. Akihisa Andoh; 1♂ and 3♀♀ (CNU-J05), Japan, Honshu, Wakayama Prefecture, Susami-cho, Esuzaki, <named-content xmlns:xlink="http://www.w3.org/1999/xlink" content-type="dwc:verbatimCoordinates" xlink:type="simple">33°30'N, 135°34.20'E</named-content>, 24 Aug. 1981, coll. Yoshito Ishii.</p></tp:treatment-sec><tp:treatment-sec sec-type="Diagnosis"><title>Diagnosis.</title><p>The male palpal characters of <italic><tp:taxon-name><tp:taxon-name-part taxon-name-part-type="genus">Solenysa</tp:taxon-name-part> <tp:taxon-name-part taxon-name-part-type="species">trunciformis</tp:taxon-name-part></tp:taxon-name></italic> sp. n. (Figs <xref ref-type="fig" rid="F1">1C</xref>, <xref ref-type="fig" rid="F3">3B</xref>, <xref ref-type="fig" rid="F6">6F</xref>) are similar to those of <italic><tp:taxon-name><tp:taxon-name-part taxon-name-part-type="genus">Solenysa</tp:taxon-name-part> <tp:taxon-name-part taxon-name-part-type="species">macrodonta</tp:taxon-name-part></tp:taxon-name></italic> sp. n. and <italic><tp:taxon-name><tp:taxon-name-part taxon-name-part-type="genus">Solenysa</tp:taxon-name-part> <tp:taxon-name-part taxon-name-part-type="species">refrexilis</tp:taxon-name-part></tp:taxon-name></italic>; to distinguish them see the diagnosis for <italic><tp:taxon-name><tp:taxon-name-part taxon-name-part-type="genus">Solenysa</tp:taxon-name-part> <tp:taxon-name-part taxon-name-part-type="species">macrodonta</tp:taxon-name-part></tp:taxon-name></italic> sp. n. The female is distinguished by the apple-shaped epigyne with a rectangular epigynal collar (Fig. <xref ref-type="fig" rid="F5">5F</xref>).</p></tp:treatment-sec><tp:treatment-sec sec-type="Description"><title>Description.</title><p>Somatic characters as in the genus description and genital characters as in the descriptions for <italic><tp:taxon-name><tp:taxon-name-part taxon-name-part-type="genus">Solenysa</tp:taxon-name-part> <tp:taxon-name-part taxon-name-part-type="species">mellotteei</tp:taxon-name-part></tp:taxon-name></italic> by <xref ref-type="bibr" rid="B26">Tu and Li (2006)</xref> and <xref ref-type="bibr" rid="B28">Tu and Hormiga (2011)</xref>.</p></tp:treatment-sec><tp:treatment-sec sec-type="Etymology"><title>Etymology.</title><p>The species name comes from the Latin ‘<italic>trunciformis</italic>’ in reference to truncate apex of anterior protrusion in front of median terminal apophysis (Fig. <xref ref-type="fig" rid="F1">1C</xref>).</p></tp:treatment-sec><tp:treatment-sec sec-type="Distribution"><title>Distribution.</title><p>Japan (Honshu,  Shikoku, Fig. <xref ref-type="fig" rid="F7">7</xref>).</p></tp:treatment-sec><tp:treatment-sec><!--Section generated to contain objects referenced in tp:taxon-treatment.--><fig id="F1" position="float" orientation="portrait"><label>Figure 1.</label><caption><p><italic><tp:taxon-name><tp:taxon-name-part taxon-name-part-type="genus">Solenysa</tp:taxon-name-part> <tp:taxon-name-part taxon-name-part-type="species">trunciformis</tp:taxon-name-part></tp:taxon-name></italic> sp. n. (<bold>A–D</bold>) and <italic><tp:taxon-name><tp:taxon-name-part taxon-name-part-type="genus">Solenysa</tp:taxon-name-part> <tp:taxon-name-part taxon-name-part-type="species">partibilis</tp:taxon-name-part></tp:taxon-name></italic> (<bold>E</bold>). <bold>A</bold> male, dorsal <bold>B</bold> female, lateral <bold>C</bold> male palpal embolic division, ventral, arrows indicate two anterior protrusions of MTA <bold>D</bold> epigyne, dorsal <bold>E</bold> female, lateral in living state, showing non-functional state of epigyne. <bold>CO</bold> copulatory opening; <bold>CG</bold> copulatory groove; <bold>DP</bold> dorsal plate; <bold>DSA</bold> distal suprategular apophysis; <bold>E</bold> embolus; <bold>EC</bold> epigynal collar; <bold>FG</bold> fertilization groove; <bold>LC</bold> lamella characteristica; <bold>LC</bold><sub>1</sub> anterior LC branch; <bold>LC<sub>2</sub></bold> median LC branch; <bold>LC<sub>3</sub></bold> posterior LC branch; <bold>MTA</bold> median terminal apophysis; <bold>PTA</bold> posterior terminal apophysis; <bold>R</bold> radix; <bold>S</bold> spermatheca; <bold>SL</bold> solenoid. Photo of <italic><tp:taxon-name><tp:taxon-name-part taxon-name-part-type="genus">Solenysa</tp:taxon-name-part> <tp:taxon-name-part taxon-name-part-type="species">partibilis</tp:taxon-name-part></tp:taxon-name></italic> provided by Akihisa Andoh. [Scale bars: mm]</p></caption><graphic xmlns:xlink="http://www.w3.org/1999/xlink" xlink:href="zookeys-481-039-g001.jpg" position="float" orientation="portrait" xlink:type="simple" id="oo_38090.jpg"/></fig><fig id="F3" position="float" orientation="portrait"><label>Figure 3.</label><caption><p>Male palpal embolic division. <bold>A</bold> <italic><tp:taxon-name><tp:taxon-name-part taxon-name-part-type="genus">Solenysa</tp:taxon-name-part> <tp:taxon-name-part taxon-name-part-type="species">macrodonta</tp:taxon-name-part></tp:taxon-name></italic> sp. n., ventral, arrow indicates central tooth <bold>B</bold> <italic><tp:taxon-name><tp:taxon-name-part taxon-name-part-type="genus">Solenysa</tp:taxon-name-part> <tp:taxon-name-part taxon-name-part-type="species">trunciformis</tp:taxon-name-part></tp:taxon-name></italic> sp. n., ventral, arrows indicate central tooth and two anterior protrusions of MTA <bold>C</bold> <italic><tp:taxon-name><tp:taxon-name-part taxon-name-part-type="genus">Solenysa</tp:taxon-name-part> <tp:taxon-name-part taxon-name-part-type="species">ogatai</tp:taxon-name-part></tp:taxon-name></italic>, ventral <bold>D</bold> <italic><tp:taxon-name><tp:taxon-name-part taxon-name-part-type="genus">Solenysa</tp:taxon-name-part> <tp:taxon-name-part taxon-name-part-type="species">partibilis</tp:taxon-name-part></tp:taxon-name></italic>, ventral <bold>E</bold> <italic><tp:taxon-name><tp:taxon-name-part taxon-name-part-type="genus">Solenysa</tp:taxon-name-part> <tp:taxon-name-part taxon-name-part-type="species">ogatai</tp:taxon-name-part></tp:taxon-name></italic>, anterior <bold>F</bold> <italic><tp:taxon-name><tp:taxon-name-part taxon-name-part-type="genus">Solenysa</tp:taxon-name-part> <tp:taxon-name-part taxon-name-part-type="species">partibilis</tp:taxon-name-part></tp:taxon-name></italic>, anterior. <bold>ATA</bold> anterior terminal apophysis; <bold>DSA</bold> distal suprategular apophysis; <bold>E</bold> embolus; <bold>LC</bold> lamella characteristica; <bold>LC<sub>1</sub></bold> anterior LC branch; <bold>LC<sub>2</sub></bold> median LC branch; <bold>LC<sub>3</sub></bold> posterior LC branch; <bold>MTA</bold> median terminal apophysis; <bold>PTA</bold> posterior terminal apophysis; <bold>STT</bold> <italic><tp:taxon-name><tp:taxon-name-part taxon-name-part-type="genus">Solenysa</tp:taxon-name-part></tp:taxon-name></italic> tegular triangle. [Scale bars: mm]</p></caption><graphic xmlns:xlink="http://www.w3.org/1999/xlink" xlink:href="zookeys-481-039-g003.jpg" position="float" orientation="portrait" xlink:type="simple" id="oo_38092.jpg"/></fig><fig id="F5" position="float" orientation="portrait"><label>Figure 5.</label><caption><p>Epigyne. <italic><tp:taxon-name><tp:taxon-name-part taxon-name-part-type="genus">Solenysa</tp:taxon-name-part> <tp:taxon-name-part taxon-name-part-type="species">ogatai</tp:taxon-name-part></tp:taxon-name></italic> (<bold>A–B</bold>), <italic><tp:taxon-name><tp:taxon-name-part taxon-name-part-type="genus">Solenysa</tp:taxon-name-part> <tp:taxon-name-part taxon-name-part-type="species">partibilis</tp:taxon-name-part></tp:taxon-name></italic> (<bold>C–D</bold>), <italic><tp:taxon-name><tp:taxon-name-part taxon-name-part-type="genus">Solenysa</tp:taxon-name-part> <tp:taxon-name-part taxon-name-part-type="species">trunciformis</tp:taxon-name-part></tp:taxon-name></italic> sp. n. (<bold>E–F</bold>). <bold>A, C</bold> ventral <bold>B, D, F</bold>, dorsal <bold>E</bold> lateral, with solenoid artificially loosened. <bold>CO</bold> copulatory opening; <bold>DP</bold> dorsal plate; <bold>EC</bold> epigynal collar; <bold>FG</bold> fertilization groove; <bold>VP</bold> ventral plate; <bold>SL</bold> solenoid. [Scale bars: mm]</p></caption><graphic xmlns:xlink="http://www.w3.org/1999/xlink" xlink:href="zookeys-481-039-g005.jpg" position="float" orientation="portrait" xlink:type="simple" id="oo_38094.jpg"/></fig><fig id="F6" position="float" orientation="portrait"><label>Figure 6.</label><caption><p>Male palpal embolic division, ventral. <bold>A</bold> <italic><tp:taxon-name><tp:taxon-name-part taxon-name-part-type="genus">Solenysa</tp:taxon-name-part> <tp:taxon-name-part taxon-name-part-type="species">mellotteei</tp:taxon-name-part></tp:taxon-name></italic> <bold>B</bold> <italic><tp:taxon-name><tp:taxon-name-part taxon-name-part-type="genus">Solenysa</tp:taxon-name-part> <tp:taxon-name-part taxon-name-part-type="species">macrodonta</tp:taxon-name-part></tp:taxon-name></italic> sp. n., arrows indicate central tooth <bold>C</bold> <italic><tp:taxon-name><tp:taxon-name-part taxon-name-part-type="genus">Solenysa</tp:taxon-name-part> <tp:taxon-name-part taxon-name-part-type="species">partibilis</tp:taxon-name-part></tp:taxon-name></italic> <bold>D</bold> <italic><tp:taxon-name><tp:taxon-name-part taxon-name-part-type="genus">Solenysa</tp:taxon-name-part> <tp:taxon-name-part taxon-name-part-type="species">ogatai</tp:taxon-name-part></tp:taxon-name></italic> <bold>E</bold> <italic><tp:taxon-name><tp:taxon-name-part taxon-name-part-type="genus">Solenysa</tp:taxon-name-part> <tp:taxon-name-part taxon-name-part-type="species">reflexilis</tp:taxon-name-part></tp:taxon-name></italic>, arrows indicate two anterior protrusions <bold>F</bold> <italic><tp:taxon-name><tp:taxon-name-part taxon-name-part-type="genus">Solenysa</tp:taxon-name-part> <tp:taxon-name-part taxon-name-part-type="species">trunciformis</tp:taxon-name-part></tp:taxon-name></italic> sp. n., arrows indicate central tooth and two anterior protrusions of MTA. <bold>ATA</bold> anterior terminal apophysis; <bold>E</bold> embolus; <bold>LC</bold> lamella characteristica; <bold>LC<sub>1</sub></bold> anterior LC branch; <bold>LC<sub>2</sub></bold> median LC branch; <bold>LC<sub>3</sub></bold> posterior LC branch; <bold>MTA</bold> median terminal apophysis; <bold>PTA</bold> posterior terminal apophysis; <bold>STT</bold> <italic><tp:taxon-name><tp:taxon-name-part taxon-name-part-type="genus">Solenysa</tp:taxon-name-part></tp:taxon-name></italic> tegular triangle. [Scale bars: mm]</p></caption><graphic xmlns:xlink="http://www.w3.org/1999/xlink" xlink:href="zookeys-481-039-g006.jpg" position="float" orientation="portrait" xlink:type="simple" id="oo_38095.jpg"/></fig><fig id="F7" position="float" orientation="portrait"><label>Figure 7.</label><caption><p>Collecting locations of <italic><tp:taxon-name><tp:taxon-name-part taxon-name-part-type="genus">Solenysa</tp:taxon-name-part></tp:taxon-name></italic> species from Japan. <styled-content style="color:#C63266;">●</styled-content> <italic><tp:taxon-name><tp:taxon-name-part taxon-name-part-type="genus">Solenysa</tp:taxon-name-part> <tp:taxon-name-part taxon-name-part-type="species">mellotteei</tp:taxon-name-part></tp:taxon-name></italic> <styled-content style="color:#E3161B;">□</styled-content> <italic><tp:taxon-name><tp:taxon-name-part taxon-name-part-type="genus">Solenysa</tp:taxon-name-part> <tp:taxon-name-part taxon-name-part-type="species">macrodonta</tp:taxon-name-part></tp:taxon-name></italic> sp. n. <styled-content style="color:#C59726;">▲</styled-content> <italic><tp:taxon-name><tp:taxon-name-part taxon-name-part-type="genus">Solenysa</tp:taxon-name-part> <tp:taxon-name-part taxon-name-part-type="species">ogatai</tp:taxon-name-part></tp:taxon-name></italic> <styled-content style="color:#75BE3C;">△</styled-content> <italic><tp:taxon-name><tp:taxon-name-part taxon-name-part-type="genus">Solenysa</tp:taxon-name-part> <tp:taxon-name-part taxon-name-part-type="species">partibilis</tp:taxon-name-part></tp:taxon-name></italic> <styled-content style="color:#EFA9CB;">○</styled-content> <italic><tp:taxon-name><tp:taxon-name-part taxon-name-part-type="genus">Solenysa</tp:taxon-name-part> <tp:taxon-name-part taxon-name-part-type="species">reflexilis</tp:taxon-name-part></tp:taxon-name></italic> <styled-content style="color:#3F55A7;">■</styled-content> <italic><tp:taxon-name><tp:taxon-name-part taxon-name-part-type="genus">Solenysa</tp:taxon-name-part> <tp:taxon-name-part taxon-name-part-type="species">trunciformis</tp:taxon-name-part></tp:taxon-name></italic> sp. n. <styled-content style="color:#262627;">★</styled-content> type locality of <italic><tp:taxon-name><tp:taxon-name-part taxon-name-part-type="genus">Solenysa</tp:taxon-name-part> <tp:taxon-name-part taxon-name-part-type="species">mellotteei</tp:taxon-name-part></tp:taxon-name></italic>.</p></caption><graphic xmlns:xlink="http://www.w3.org/1999/xlink" xlink:href="zookeys-481-039-g007.jpg" position="float" orientation="portrait" xlink:type="simple" id="oo_38096.jpg"/></fig></tp:treatment-sec><ref-list><ref id="B26"><mixed-citation xmlns:xlink="http://www.w3.org/1999/xlink" xlink:type="simple"><person-group><name name-style="western"><surname>Tu</surname><given-names>L</given-names></name><name name-style="western"><surname>Li</surname><given-names>S</given-names></name></person-group> (<year>2006</year>) <article-title>A review of the linyphiid spider genus <italic><tp:taxon-name><tp:taxon-name-part taxon-name-part-type="genus">Solenysa</tp:taxon-name-part></tp:taxon-name></italic> (<tp:taxon-name><tp:taxon-name-part taxon-name-part-type="order">Araneae</tp:taxon-name-part></tp:taxon-name>, <tp:taxon-name><tp:taxon-name-part taxon-name-part-type="family">Linyphiidae</tp:taxon-name-part></tp:taxon-name>).</article-title><source>Journal of Arachnology</source><volume>34</volume>: <fpage>87</fpage>–<lpage>97</lpage>. doi: <ext-link ext-link-type="doi" xlink:href="10.1636/H03-26.1" xlink:type="simple">10.1636/H03-26.1</ext-link></mixed-citation></ref><ref id="B28"><mixed-citation xmlns:xlink="http://www.w3.org/1999/xlink" xlink:type="simple"><person-group><name name-style="western"><surname>Tu</surname><given-names>L</given-names></name><name name-style="western"><surname>Hormiga</surname><given-names>G</given-names></name></person-group> (<year>2011</year>) <article-title>Phylogenetic analysis and revision of the linyphiid spider genus <italic><tp:taxon-name><tp:taxon-name-part taxon-name-part-type="genus">Solenysa</tp:taxon-name-part></tp:taxon-name></italic> (<tp:taxon-name><tp:taxon-name-part taxon-name-part-type="order">Araneae</tp:taxon-name-part></tp:taxon-name>: <tp:taxon-name><tp:taxon-name-part taxon-name-part-type="family">Linyphiidae</tp:taxon-name-part></tp:taxon-name>: <tp:taxon-name><tp:taxon-name-part taxon-name-part-type="subfamily">Erigoninae</tp:taxon-name-part></tp:taxon-name>).</article-title><source>Zoological Journal of the Linnean Society</source><volume>161</volume>: <fpage>484</fpage>–<lpage>530</lpage>. doi: <ext-link ext-link-type="doi" xlink:href="10.1111/j.1096-3642.2010.00640.x" xlink:type="simple">10.1111/j.1096-3642.2010.00640.x</ext-link></mixed-citation></ref></ref-list></tp:taxon-treatment>
